# Supplementary material for: Sexual and bladder dysfunction in male ketamine abusers: A large-scale questionnaire study
Source: PLoS One. 2018 Nov 28;13(11):e0207927. doi: 10.1371/journal.pone.0207927 (PMC6261603; doi:10.1371/journal.pone.0207927)
Supplement: S1 File — (XLS) [file pone.0207927.s001.xls]

## Sheet: a
gender	height	weight	smoking	alcohol	betel nuts	drug abuse	first use age	duration	daily dose	oral	smoking	nasal	snorting	smell	mix use	abstinence	abstinence duration	IPSS1	IPSS2	IPSS3	IPSS4	IPSS5	IPSS6	IPSS7	QoL	ICSI1	ICSI2	ICSI3	ICSI4	ICPI1	ICPI2	ICPI3	ICPI4	bladder pain	BSRS1	BSRS2	BSRS3	BSRS4	BSRS5	BSRS6	FSFI1	FSFI2	FSFI3	FSFI4	FSFI5	FSFI6	FSFI7	FSFI8	FSFI9
Male	167	55	yes	yes	Yes	0	19-22	2	0.1-1.0	0	1	0	0	0	0	1	9	0	0	0	0	0	0	0	0	0	0	0	0	0	0	0	0	0	0	0	0	0	0	0
Female	160	55	No	No	No	1	16-18	96	10.0-14.9	0	1	0	1	0	0	1	4	3	4	2	1	1	0	5	5	3	5	5	1	4	4	4	4	2	4	2	1	0	1		2	1	0	0	3	3	3	1	3
Male	171	72	yes	yes	Yes	0	31-35	6	0.1-1.0	0	1	0	0	0	0	1	36	0	1	0	0	0	0	1	1	0	1	1	0	0	0	0	0	0	0	0	0	1	1
Female	155	47	No	No	No	0	19-22	12	0.1-1.0	0	1	0	0	0	0	1	60	0	0	0	0	0	0	1	1	0	0	1	0	0	0	0	0	0	0	0	0	0	0		3	3	4	4	4	4	5	1	5
Male	168	48	yes	No	No	0	16-18	12	0.1-1.0	0	1	0	0	0	0	1	12	0	0	0	0	0	0	0	2	0	0	0	0	0	0	0	0	0	0	0	0	0	0	0
Male	164	85	yes	No	Yes	0	23-30	48	0.1-1.0	0	1	0	0	0	0	99	9999	1	3	3	3	3	3	3	4	3	3	3	1					99
Male	174	77	yes	yes	No	0	31-35	1	0.1-1.0	0	1	0	0	0	0	1	6	0	0	0	0	0	0	0	0	0	0	0	0	0	0	0	0	2	0	0	0	0	0
Female	150	35	yes	No	No	0	19-22	36	0.1-1.0	0	1	0	0	0	0	1	9999	5	5	5	0	0	0	5	6	2	5	5	5	4	4	4	4	10	3	3	0	1	0		1	1	0	0	0	0	2	0	0
Male	165	47	yes	yes	No	0	19-22	48	1.1-1.9	0	1	0	0	0	0	1	9999	0	0	0	0	0	0	2	2	1	0	1	0	0	0	0	0	0	0	0	0	0	0	0
Male	150	50	yes	No	Yes	0	19-22	6	NA	0	1	0	0	0	0	0	9999	0	0	0	0	0	0	0	1	0	0	1	1	0	0	0	0	0	0	0	0	0	0
Male	182	60	yes	No	Yes	0	16-18	13	5.0-9.9	0	1	0	0	0	0	1	12	0	0	0	0	0	0	0	5	0	0	0	0	0	0	0	0	0	0	0	0	0	0	0
Male	162	52	yes	No	Yes	0	31-35	24	0.1-1.0	0	1	0	0	0	0	1	6	1	1	1	0	0	0	1	1	1	1	0	1	0	0	0	0	0	1	1	1	1	0	0
Female	150	51	yes	yes	No	0	23-30	36	1.1-1.9	0	1	0	0	0	NA	1	36	1	0	0	1	1	0	2	6	1	4	2	0	3	4	1	4	10	0	0	0	0	1	0	3	2	4	3	2	3	4	5	4
Male	170	70	yes	yes	Yes	0	23-30	2	NA	0	0	0	0	0	0	1	18	0	0	0	0	0	0	1	0	0	0	1	0	0	0	0	0	0	0	0	0	0	0	0
Male	181	92	yes	yes	Yes	0	16-18	9999	0.1-1.0	0	1	0	0	0	NA	1	9999	1	1	1	0	0	1	1	2	0	0	1	0	0	0	0	0	1	2	0	0	0	0	0
Female	165	49	yes	yes	No	0	16-18	96	0.1-1.0	0	1	0	0	0	0	1	12	0	0	0	0	0	0	2	1	0	0	2	0	0	0	0	0	0	2	0	0	2	1	0	2	2	2	3	1	1	4	5	4
Female	157	41	yes	No	No	0	19-22	7	2.0-4.9	0	1	0	0	0	0	1	6	0	0	0	0	0	0	0	0	0	0	0	0	0	0	0	0	0	1	0	1	1	0	0	3	3	3	3	3	4	5	1	5
Male	165	73	yes	No	No	0	31-35	9999	0.1-1.0	0	0	0	1	0	0	99	9999	4	5	4	1	4	4	5	6	1	5	5	4	4	4	1	4	7	2	2	2	0	1
Female	155	47	yes	yes	No	1	16-18	36	0.1-1.0	0	1	0	0	0	0	1	3	0	0	0	0	0	0	0	0	0	0	0	0	0	0	0	0	0	0	0	0	0	0		1	1	0	0	0	0	0	0	0
Male	179	92	yes	yes	Yes	0	31-35	12	1.1-1.9	0	1	0	0	0	0	0	9999	0	0	1	1	0	0	1	2	0	0	1	0	2	2	1	0	0	1	0	1	0	1
Male	174	55	yes	NA	Yes	0	16-18	6	1.1-1.9	0	1	0	0	0	0	1	12	0	3	1	0	0	0	3	6	1	1	2	1	3	4	4	4	0	1	0	0	0	0
Male	174	55	yes	NA	Yes	0	16-18	6	1.1-1.9	0	1	0	0	0	0	1	12	0	3	1	0	0	0	3	6	1	1	2	1	3	4	4	4	0	1	0	0	0	0
Male	170	63	yes	yes	Yes	0	36-40	1	0.1-1.0	0	1	0	0	0	0	1	4	1	1	0	0	0	0	1	0	0	1	1	0	0	0	0	0	0	1	0	0	0	0
Male	168	83	yes	yes	Yes	0	23-30	3	0.1-1.0	0	1	0	0	0	0	1	18	0	0	0	0	0	0	1	1	0	0	1	0	0	0	0	0	0	0	0	0	0	0	0
Male	178	100	yes	yes	No	1	16-18	42	2.0-4.9	0	1	0	0	0	0	1	6	1	2	2	1	1	1	1	4	1	1	1	0	1	1	0	0	0	2	1	1	2	2	1
Male	183	84	yes	yes	Yes	0	23-30	12	NA	0	1	0	1	0	NA	0	9999	4	4	4	4	2	2	1	6	4	4	1	4	2	0	3	4	4	2	0	0	0	0
Male	165	55	No	No	No	1	19-22	24	0.1-1.0	0	1	0	0	0	0	0	9999	0	0	0	0	0	0	0	0	0	0	0	0	0	0	0	0	0	0	0	0	0	0
Male	180	78	yes	No	No	1	23-30	3	0.1-1.0	0	1	0	0	0	0	1	14	0	0	0	0	0	0	0	0	0	0	0	0	0	0	0	0	0	0	0	0	0	0	0
Male	177	54	yes	yes	No	0	16-18	9999	NA	0	1	0	0	0	0	1	9999	0	0	0	0	0	0	0	0	0	0	0	0	0	0	0	0	0	0	0	0	0	0
Male	175	58	yes	yes	No	0	16-18	18	1.1-1.9	0	1	0	0	0	amphetamine	1	12	0	0	0	1	0	0	1	1	0	0	1	0	0	1	0	0	0	0	1	1	1	0	0
Female	156	41	NA	NA	NA	99	16-18	36	5.0-9.9	0	0	0	1	0	0	1	9999	5	5	5	5	5	5	5	6	4	5	5	5	4	3	4	4	8	4	4	3	4	4		1	1	1	1	1	1	0	4	0
Male	178	65	yes	No	No	0	23-30	38	NA	0	1	0	0	0	NA	1	3	4	4	4	4	4	4	2	5	3	4	2	3	4	4	4	4	7	2	2	2	2	2
Male	174	89	yes	yes	Yes	1	23-30	38	1.1-1.9	0	1	0	0	0	0	1	12	0	0	0	0	0	0	0	0	0	0	0	0	0	0	0	0	0	0	0	0	0	0
Female	168	51	yes	No	No	1	19-22	9999	NA	0	0	0	1	0	0	1	9999	0	0	0	0	0	0	0	0	0	0	0	0	0	0	0	0	0	1	0	0	0	0		2	3	2	3	2	2	2	1	2
Male	173	72	yes	yes	Yes	0	23-30	9999	1.1-1.9	99	99	99	99	99	NMDA	1	6	0	0	0	0	0	0	1	0	0	0	1	0	0	0	0	0	0	0	0	1	0	0	0
Male	163	60	No	yes	No	0	36-40	12	0.1-1.0	0	1	0	0	0	0	1	6	0	0	0	0	0	0	1	2	0	0	0	0	1	1	1	1	0	2	2	2	2	2
Male	172	51	yes	yes	No	0	13-15	6	0.1-1.0	0	1	0	1	0	amphetamine	0	9999	3	2	3	4	3	2	4	3	3	2	2	2	1	2	1	1	2	2	1	2	3	3
Male	158	55	yes	yes	Yes	0	16-18	36	2.0-4.9	0	1	0	0	0	0	0	9999	0	0	0	0	0	0	1	2	1	1	1	0	0	0	0	0	0	3	1	2	2	0
Male	177	49	yes	yes	Yes	1	16-18	12	0.1-1.0	0	1	0	0	0	0	1	3	1	1	0	0	0	1	1	2	0	1	1	0	0	0	0	0	0	3	0	2	1	1
Male	180	85	No	No	No	0	16-18	1	0.1-1.0	0	1	0	0	0	0	1	9999	0	0	0	0	0	0	1	2	0	0	1	0	0	0	0	0	0	0	0	0	0	0
Male	178	88	No	yes	Yes	0	NA	9999	NA	99	99	99	99	99	NA	99	9999	0	1	0	0	0	0	1	0	0	0	0	0	0	0	0	0	0	0	0	0	0	0
Female	166	51	yes	yes	No	1	16-18	36	1.1-1.9	0	1	0	0	0	0	0	9999	0	1	1	0	0	0	0	0	1	0	0	0	0	0	0	0	0	1	0	0	1	1		2	2	2	3	2	2	5	1	5
Female	160	45	yes	yes	No	1	16-18	9999	NA	0	1	0	0	0	0	1	2	0	0	0	0	0	0	0	0	0	0	1	0	4	0	4	4	0	0	0	0	0	0		1	1	0	0	0	0	0	0	0
Male	168	62	yes	No	Yes	1	23-30	60	5.0-9.9	0	1	0	1	0	0	1	3	2	3		3	2	3	4	6	3	3	3	3	4	4	4	3	6	2	1	1	1	1
Male	999	999	yes	yes	No	1	16-18	108	NA	0	1	0	0	0	0	1	12	0	0	0	0	0	0	1	0	0	0	1	0	0	0	0	0	0	0	1	0	1	0	1
Male	169	60	yes	yes	Yes	1	16-18	144	2.0-4.9	0	1	0	0	0		1	6	0	1	1	0	0	0	0	0	0	0	0	0	0	0	0	0	0	1	1	1	1	1	0
Male	178	80	yes	No	Yes	1	16-18	12	0.1-1.0	0	1	0	0	0	0	1	12	0	5	0	0	0	0	1	2	0	0	0	0	2	0	0	0	0	0	0	0	0	0	0
Male	178	77	yes	No	Yes	0	23-30	36	0.1-1.0	0	1	0	0	0	0	1	9999	0	0	0	0	0	0	0	1	0	0	0	0	0	0	0	0	0	0	0	0	0	0
Male	173	71	yes	yes	Yes	0	NA	9999	NA	0	1	0	0	0	搖頭丸	1	12	0	0	0	0	0	0	0	0	0	0	0	0	0	0	0	0	0	0	0	0	0	0	0
Male	173	82	No	No	No	0	19-22	48	5.0-9.9	0	0	1	1	0	安非他命、搖頭丸	1	48	0	0	0	0	0	0	1	0	4	4	5	4	4	4	4	4	0	0	0	0	0	0
Female	156	47	yes	No	No	0	19-22	24	0.1-1.0	0	1	0	0	0	0	1	18	0	0	0	0	0	0	2	3	0	0	2	0	0	0	0	0	0	0	0	0	0	0	0	1	1	0	0	0	0	0	0	0
Female	165	45	yes	yes	No	0	19-22	36	2.0-4.9	0	1	0	0	0	NA	0	9999	0	0	0	0	0	0	0	0	0	0	0	0	0	0	0	0	99	1	0	0	0	0		1	1	0	0	0	0	0	0	0
Male	165	48	yes	yes	No	1	13-15	84	1.1-1.9	0	1	0	0	0	0	0	9999	1	0	0	0	0	0	0	0	0	0	0	0	0	0	0	0	0	3	2	2	2	2
Female	999	999	yes	yes	No	99	23-30	24	NA	0	1	0	0	0	0	99	9999	4	5	4	5	3	3	4	6	5	5	4	5	4	3	4	3	7	1	1	2	1	1		2	2	2	2	2	2	2	2	3
Male	180	75	yes	No	No	0	23-30	9999	10.0-14.9	0	1	0	1	0	0	1	3	5	5	5	5	5	4	5	6	5	5	5	5	4	4	4	4	6	4	2	2	2	2
Male	180	11	No	yes	No	0	16-18	1	0.1-1.0	0	1	0	0	0	0	1	60	0	0	0	0	0	0	1	0	0	0	1	0	0	0	0	0	0	0	0	0	0	0	0
Male	173	75	yes	yes	Yes	1	23-30	12	1.1-1.9	0	1	0	0	0	0	1	24	0	0	0	0	0	0	0	2	0	0	0	0	4	3	0	0	0	2	0	0	0	0	0
Male	167	53	yes	yes	No	0	19-22	1	0.1-1.0	0	1	0	0	0	0	1	2	0	0	0	0	0	0	0	0	0	0	0	0	0	0	0	0	0	0	0	0	0	0
Male	177	58	yes	No	Yes	0	16-18	60	1.1-1.9	0	1	0	0	0	0	1	3	0	0	0	1	0	0	1	0	0	0	1	0	1	1	1	0	0	2	2	3	1	0	0
Male	167	50	No	yes	No	0	23-30	24	0.1-1.0	0	1	0	0	0	0	1	9999		1	0	0	0	0		1	1	1	1	0	0	0	0	0	0	1	0	0	1	0	0
Male	168	71	yes	yes	Yes	99	16-18	12	5.0-9.9	0	1	0	0	0	0	1	36	0	0	0	0	0	0	0	0	0	0	0	0	1	0	0	0	0	0	0	0	0	0
Female	145	50	yes	yes	No	0	23-30	12	0.1-1.0	0	1	0	0	0	安非他命	1	9	0	0	0	3	0	0	0	1	0	0	0	0	0	1	1	2	6	1	1	1	1	1	0	2	2		2	4	2	2	4	1
Male	174	76	yes	No	Yes	0	23-30	24	0.1-1.0	0	1	0	0	0	0	1	9999	0	0	0	0	0	0	0	1	0	1	2	0	1	1	0	1	2	1	1	1	1	1	0
Male	167	50	yes	No	No	0	16-18	6	0.1-1.0	0	1	0	0	0	0	1	9999	0	0	0	1	0	0	1	0	0	0	0	0	0	0	0	0	0	0	0	0	0	0
Male	162	50	yes	yes	Yes	1	NA	9999	NA	99	99	99	99	99	NA	99	9999								99									99
Male	173	49	yes	No	No	0	16-18	9999	1.1-1.9	0	1	0	0	0	0	1	9999	0	0	0	0	0	0	0	0	0	0	0	0	0	0	0	0	0	1	0	0	0	0
Male	175	94	yes	No	Yes	0	23-30	1	0.1-1.0	0	1	0	0	0	0	1	9999	0	0	0	0	0	0	0	0	0	0	0	0	0	0	0	0	0	0	0	0	0	0	0
Male	171	63	yes	yes	Yes	0	16-18	34	2.0-4.9	0	1	0	0	0	0	0	9999	0	0	1	1	1	1	2	1	0	1	1	0	0	1	0	0	0	1	1	1	1	1
Male	165	60	yes	yes	No	0	NA	9999	NA	99	99	99	99	99	0	99	9999	0	1	1	0	0	0	1	1	0	1	1	0	0	0	0	0	0	1	1	1	1	1
Female	158	50	yes	yes	No	0	31-35	1	0.1-1.0	0	1	0	0	0	0	1	12								99									99
Male	170	50	yes	No	No	1	NA	3	0.1-1.0	0	1	0	0	0	0	1	3	0	0	0	0	0	0	0	0	0	0	1	0	0	0	0	0	0	0	0	0	0	0	0
Male	175	75	yes	yes	Yes	0	13-15	108	2.0-4.9	0	1	0	0	0	0	1	12	0	0	0	0	0	0	2	0	1	0	2	0	0	1	4	0	0	1	0	1
Male	165	70	yes	No	Yes	0	19-22	9999	0.1-1.0	0	1	0	0	0	0	1	9999	0	1	1	0	1	1	1	1	1	1	1	0	1	1	0	0	0	1	1	1	1	1
Female	161	49	yes	No	No	0	16-18	6	0.1-1.0	0	0	0	1	0		1	96	3	2	3	2	3	4	2	4	2	3	2	2	1	1	1	1	2		2	2	2	2			2	2	1	2	1
Male	172	70	No	No	No	1	13-15	9999	2.0-4.9	0	1	0	0	0	0	1	9999	0	0	0	0	0	0	0	0	0	0	0	0	0	0	0	0	0	0	0	0	0	0	0
Male	165	60	yes	yes	Yes	1	16-18	9999	NA	0	1	0	0	0	0	1	6	0	0	0	0	0	0	0	0	0	0	0	0	0	0	0	0	0	1	1	1	1	1	0
Male	170	50	yes	yes	Yes	0	16-18	2	NA	0	1	0	0	0	0	1	3	0	0	0	0	0	0	0	0	0	0	0	0	0	0	0	0	0	0	0	0	0	0	0
Male	169	57	yes	yes	Yes	0	13-15	6	2.0-4.9	0	1	0	0	0	0	1	5		1	1	0	0	0	0	4	1	1	1	1	1	1	1	1	0	0	0	0	0	0	0
Male	170	48	yes	yes	Yes	0	13-15	9999	1.1-1.9	0	1	0	0	0	0	0	9999	1	1	0	1	0	0	1	4	1	4	3	3	4	4	2	2	2	4	0	1	1	1	0	4	4	4	3	4
Male	170	52	yes	yes	Yes	0	16-18	2	0.1-1.0	0	1	0	0	0	0	1	9999	0	0	1	1	1	0	0	5	1	1	0	0	2	0	2	0	0	3	0	1	0	0
Male	168	58	yes	yes	Yes	0	19-22	12	5.0-9.9	0	1	0	0	0	NA	1	9999	0	0	0	0	0	0	1	5	0	0	1	0	0	0	0	0	2	1	0	0	0	0	0
Male	167	60	yes	yes	Yes	1	23-30	36	0.1-1.0	0	1	0	0	0	0	1	12	0	0	0	0	0	0	0	1	0	1	0	0	0	0	0	0	0	4	0	0	2	0	0
Male	168	68	yes	No	No	0	36-40	9999	0.1-1.0	0	1	0	0	0	0	1	9999	0	0	0	1	1	0	1	1	1	0	1	0	0	0	0	0	0	2	0	1	1	0
Male	155	56	yes	yes	Yes	1	19-22	6	0.1-1.0	0	1	0	0	0	0	1	6	0	0	0	0	0	0	1	0	0	0	0	0	0	0	0	0	0	0	0	0	0	0	0
Male	173	75	yes	yes	Yes	0	23-30	9999	0.1-1.0	0	0	1	0	0	0	1	9999		0	0	0	0	0	0	1	0	0	0	0	0	0	0	0	0	0	0	0	0	0	0
Male	170	51	yes	yes	No	0	31-35	12	0.1-1.0	0	1	0	0	0	0	1	9999	0	0	0	0	0	0	0	0	0	0	0	0	0	0	0	0	0	0	0	0	0	0
Male	178	60	yes	yes	Yes	0	16-18	12	0.1-1.0	0	1	0	0	0	0	1	12	1	1	0	1	0	0	0	2	0	1	0	0	0	0	0	0	0	1	1	1	1	1
Male	178	100	yes	No	No	1	16-18	9999	NA	0	1	0	0	0	0	1	5	1	2	0	0	2	0	0	1	0	0	0	0	0	0	0	0	0	1	0	0	0	1	0
Male	176	81	yes	No	Yes	0	23-30	9999	0.1-1.0	0	1	0	0	0	0	1	5	0	0	0	0	0	0	0	0	0	0	0	0	0	0	0	0	0	0	0	2	1	0	0	3	4	4	4	4
Male	156	41	yes	yes	Yes	0	13-15	15	0.1-1.0	0	1	0	1	0	安非他命	0	9999	3	3	4	2	3	4	3	3	4	3	3	4	2	3	2	2	4	2	2	3	2	2
Male	173	55	yes	No	Yes	0	23-30	1	0.1-1.0	0	1	0	0	0	0	1	9999	0	0	0	0	0	0	0	0	0	0	0	0	0	0	0	0	0	0	0	0	0	0	0
Male	170	55	No	No	No	0	16-18	17	15.0up	0	1	0	0	0	0	0	9999	1	0	0	0	0	0	0	1	1	1	1	1	0	0	0	0	2	1	1	1	1	1
Male	160	80	yes	No	No	0	19-22	3	2.0-4.9	0	1	0	0	0	0	1	9999	0	0	0	0	0	0	0	0	0	0	0	0	0	0	0	0	0	1	1	1	2	1
Male	178	92	yes	yes	Yes	0	16-18	9999	0.1-1.0	0	1	0	0	0	0	1	9999	0	0	0	0	0	0	1	99	0	0	0	0	0	0	0	0	0
Male	190	100	No	No	No	1	46-98	1	15.0up	1	0	0	0	0	0	0	9999	0	0	0	0	0	0	0	0	0	0	0	0	0	0	0	0	0	0	0	0	0	0	0
Male	163	122	yes	No	Yes	0	23-30	1	0.1-1.0	0	1	0	0	0	0	1	9999	0	0	0	0	0	0	1	0	0	0	1	0	0	0	0	0	0	0	0	0	0	0
Female	160	48	yes	NA	No	0	13-15	9999	2.0-4.9	0	1	0	0	0	0	1	48	0	0	0	1	0	0	1	2	0	0	2	0	0	0	0	0	0	0	0	0	0	0			3	3	5	5	4	4	3	4
Female	150	50	No	No	No	99	NA	9999	NA	99	99	99	99	99	NA	99	9999	1	1	0	0	0	0	0	1	1	1	0	0	0	0	0	0	0	3	0	0	0	0		2	2	2	4	4	5	1	4	1
Male	163	45	yes	No	No	1	NA	9999	NA	99	99	99	99	99	NA	99	9999		1	1	1	0	1	1	3	1	1	1	1	1	0	0	1	0	1	1	1	2	1	1
Female	164	48	yes	No	No	0	19-22	9999	NA	99	99	99	99	99	NA	1	9999	0	0	0	0	0	0	0	0	0	0	0	0	0	0	0	0	0	0	0	0	0	0	0			0	0	0	0	0	0	0
Male	175	65	No	No	No	0	13-15	12	0.1-1.0	0	1	0	0	0	0	0	9999	0	0	0	0	0	0	0	0	0	0	1	0	0	0	0	0	0	0	0	0	0	0
Male	174	60	yes	No	No	0	16-18	3	0.1-1.0	0	1	0	0	0	0	1	1	0	0	0	0	0	0	1	0	0	1	0	0	0	0	0	0	0
Male	170	62	yes	yes	Yes	1	13-15	9999	NA	0	1	0	0	0	0	1	12	0	0	0	0	0	0	0	0	0	0	0	0	0	0	0	0	0
Male	179	102	yes	yes	No	1	16-18	30	1.1-1.9	0	1	0	0	0	0	1	12	2	2	2	1	2	2	1	2	1	1	1	0	0	0	0	0	0	3	2	1	2	0
Male	175	75	yes	No	No	0	NA	9999	NA	0	1	0	0	0	0	1	5	0	0	0	0	0	0	1	0	0	0	1	0	0	0	0	0	0	0	0	0	0	0	0
Male	177	51	yes	yes	Yes	1	16-18	24	0.1-1.0	0	1	0	0	0	0	1	12	0	0	0	2	0	0	2	4	1	1	1	0	1	1	1	0	0	0	0	1	0	0	0
Male	158	60	yes	yes	Yes	0	16-18	42	1.1-1.9	0	1	0	0	0	0	0	9999	0	0	0	0	0	0	0	0	0	0	0	0	0	0	0	0	0	0	0	0	0	0
Male	182	93	yes	yes	Yes	0	36-40	1	0.1-1.0	0	1	0	0	0	0	1	9999	0	0	0	0	0	0	1	0	0	0	1	0	0	0	0	0	0	0	0	0	0	0
Male	171	50	yes	yes	No	1	16-18	12	0.1-1.0	0	1	0	0	0	0	1	3	0	0	0	0	0	0	0	0	1	0	0	0	0	0	0	0	0	0	1	1	0	0
Female	155	45	yes	No	No	0	23-30	9999	NA	0	1	0	0	0	NA	1	12	0	0	0	0	0	0	0	3	0	0	0	0	0	0	0	0	0	0	0	0	0	0	0	1	1	0	0	0	0	0	0	0
Male	170	104	yes	No	Yes	0	23-30	12	1.1-1.9	99	99	99	99	99	0	1	6	0	1	0	0	0	1	0	1	1	0	0	0	0	0	0	0	0	1	2	2	2	2	0
Male	160	50	yes	No	No	1	16-18	6	0.1-1.0	0	1	0	0	0	0	1	12	0	0	0	0	0	0	1	0	0	0	1	0	0	0	0	0	0	0	0	0	0	0	0
Male	172	68	yes	yes	No	1	23-30	34	0.1-1.0	0	1	0	0	0	0	1	9999	2	5	1	3	4	5	4	6	3	3	4	4	4	4	4	4	6	1	0	0	0	0	0
Male	174	64	yes	No	No	0	23-30	2	0.1-1.0	0	1	0	0	0	0	1	4	0	0	0	0	0	0	0	1	0	0	0	0	0	0	0	0	0	0	0	0	0	0
Male	160	59	yes	No	Yes	99	23-30	9999	0.1-1.0	0	1	0	0	0	0	1	9999	0	0	0	0	0	0	0	0	0	0	0	0	0	0	0	0	0	0	0	0	0	0
Female	155	45	yes	No	No	0	19-22	60	2.0-4.9	0	1	0	0	0	0	0	9999	5	5	5	5	5	4	4	6	4	3	4	2	4	4	4	4	8	3	3	4	4	4		2	2	1	1	1	1	2	3	3
Male	165	66	yes	No	Yes	1	19-22	24	0.1-1.0	0	1	0	0	0	0	1	12	0	0	0	0	0	0	1	0	0	0	1	0	0	0	0	0	0	0	0	0	0	0	0
Male	166	84	yes	yes	Yes	1	16-18	24	1.1-1.9	0	1	0	0	0	以前搖頭丸	0	9999	0	0	0	0	0	0	1	0	0	0	1	0	0	0	0	0	0	2	0	2	0	0
Male	172	59	yes	yes	Yes	0	23-30	5	0.1-1.0	0	1	0	0	0	0	1	5	0	0	0	0	0	0	1	2	0	0	1	0	0	0	0	0	0	2	0	1	1	0
Male	173	65	yes	No	No	0	23-30	1	0.1-1.0	0	1	0	0	0	0	1	9999	0	0	0	0	0	0	1	0	0	0	1	0	0	0	0	0	0	0	0	0	1	1
Female	165	49	yes	yes	Yes	0	23-30	1	0.1-1.0	0	1	0	0	0	0	1	9999	0	0	0	0	0	0	1	0	0	0	1	0	0	0	0	0	0	3	1	1	1	1		1	1	0	0	0	0	0	3	2
Male	175	65	yes	No	No	0	23-30	36	0.1-1.0	0	1	0	0	0	0	1	9	0	0	0	0	0	0		0	0	0	0	0	0	0	0	0	0	0	0	0	0	0	0
Male	170	62	yes	yes	No	1	NA	9999	NA	99	99	99	99	99	NA	99	9999	1	1	1	0	0	0	1	1	1	1	1	1	0	0	0	0	0	1	1	2	1	1
Female	153	48	yes	No	No	0	16-18	9999	1.1-1.9	0	1	0	0	0	0	1	6	0	0	0	0	0	0	0	0	0	0	0	0	0	0	0	0	0	2	0	1	0	0	0	2	1	0	0	0	0	0	0	0
Male	172	59	yes	yes	Yes	1	16-18	12	1.1-1.9	0	1	0	0	0	0	1	3	0	0	0	0	0	0	0	0	0	0	1	0	0	0	0	0	0	0	0	0	0	0	0
Male	176	65	yes	No	Yes	0	NA	12	NA	0	1	0	0	0	0	1	9999		0	0	0	0	0	1	0	1	0	0	0	0	0	0	0	3	0	0	0	0	0	0
Male	177	68	yes	yes	Yes	1	23-30	60	NA	0	1	0	0	0	0	1	2	0	0	0	0	0	0	0	0	1	0	0	0	0	0	0	0	0	0	0	0	0	0	0
Male	178	90	yes	yes	Yes	0	13-15	84	5.0-9.9	0	1	0	0	0	0	99	9999	0	0	0	0	0	0		0	0	0	0	0	0	0	0	0	0	0	0	0	0	0	0
Male	170	56	yes	No	No	0	19-22	24	0.1-1.0	0	1	0	0	0	0	1	6	0	0	0	0	0	0	0	0	0	0	0	0	0	0	0	0	0	1	0	0	0	0
Male	176	70	yes	yes	No	0	23-30	9999	NA	0	1	0	0	0	0	1	9999	0	1	0	0	0	0	1	1	1	0	1	0	1	1	0	0	0	1	0	2	1	0
Female	148	47	yes	yes	No	0	19-22	12	NA	0	1	0	0	0	0	1	17	0	1	0	5	0	0	2	4	0	1	2	1	2	3	0	2	0	0	0	0	0	0		5	5	5	5	5	5	5	1	5
Male	173	75	yes	No	No	1	36-40	24	0.1-1.0	0	1	0	0	0	0	1	18	0	0	0	0	0	0	0	0	0	0	0	0	0	0	0	0	0	1	0	0	0	0	0
Male	175	90	yes	yes	Yes	0	23-30	12	0.1-1.0	0	1	0	0	0	0	1	6	0	0	0	0	0	0	0	0	0	0	0	0	0	0	0	0	0	0	0	1	0	0
Male	175	60	yes	No	No	0	31-35	15	0.1-1.0	0	1	0	0	0	0	1	9999	1	1	1	0	0	0	0	4	0	1	1	1	1	0	0	0	2	0	1	0	0	0	0
Male	173	52	No	No	No	1	19-22	5	NA	0	1	0	0	0	0	1	24	0	0	0	0	0	0	0	1	0	0	0	0	0	0	0	0	0	0	0	0	0	0
Male	178	65	yes	yes	No	1	16-18	1	2.0-4.9	0	1	0	0	0	0	1	12	0	0	0	0	0	0	0	0	0	0	0	0	0	0	0	0	0	0	0	0	0	0	0
Male	156	55	yes	yes	Yes	0	19-22	3	0.1-1.0	0	1	0	0	0	0	1	9999	0	0	0	0	0	0	0	0	0	0	0	0	0	0	0	0	0	0	0	0	0	0	0
Male	160	41	yes	No	No	1	23-30	9999	0.1-1.0	0	1	0	0	0	0	1	9999	0	0	0	0	0	0	0	2	0	0	0	0	0	0	0	0	0	1	0	0	0	0	0
Male	999	999	No	No	No	1	23-30	9999	0.1-1.0	0	1	0	0	0	0	0	9999	0	0	0	0	0	0	0	0	0	0	0	0	0	0	0	0	0	1	1	1	4	0
Male	174	65	No	yes	No	0	16-18	9999	0.1-1.0	0	1	0	0	0	0	1	6	0	0	0	0	0	0	0	0	0	0	1	0	0	0	0	0	0	0	0	0	0	0
Male	184	76	yes	yes	Yes	0	19-22	6	0.1-1.0	0	1	0	0	0	0	1	12	1	0	1	1	0	0	1	3	1	1	0	0	0	1	0	0	0	1	0	1	1	0
Male	177	70	yes	yes	No	0	23-30	6	0.1-1.0	0	1	0	0	0	0	1	6	0	0	0	0	0	0	0	0	0	0	0	0	0	1	0	0	0	0	0	0	0	0	0
Female	156	43	yes	No	No	0	NA	6	NA	0	1	0	0	0	0	1	7	1	4	1	0	1	1		99									99	4	1	4	2	0		1	2	1	3	2	2	3	3	3
Female	999	999	NA	NA	NA	99	16-18	120	5.0-9.9	0	1	0	1	0	NA	1	22	2	3	2	1	0	0	3	4	1	3	3	1	1	1	1	1	2	0	1	1	0	0	0	3	3	3	4	4	4	4	1	4
Male	182	67	yes	No	Yes	0	16-18	1	0.1-1.0	0	1	0	0	0	NA	1	66	0	0	0	0	0	0	0	0	0	0	0	0	0	0	0	0	0	0	0	0	0	0	0
Male	178	95	yes	No	No	0	NA	37	2.0-4.9	0	1	0	0	0	0	1	34	0	0	0	0	0	0	1	0	0	0	0	0	1	1	0	1	1	0	0	0	0	0	0
Male	167	70	yes	yes	Yes	0	16-18	24	1.1-1.9	0	1	0	0	0	0	1	15	0	1	0	0	0	0	0	0	0	0	0	0	0	0	0	0	0	0	0	0	0	0
Male	165	75	yes	yes	Yes	1	13-15	48	5.0-9.9	0	0	1	1	0	搖頭丸、神仙水	1	19	5	5	5	5	5	5	5	6	5	5	5	5	4	4	4	4	10	4	4	4	4	4
Male	169	90	yes	No	Yes	0	16-18	9999	0.1-1.0	0	1	0	0	0	NA	1	10	0	0	0	0	0	0	1	0	0	1	1	0	0	0	0	0	0	0	0	0	0	0	0
Male	173	45	yes	No	No	1	16-18	60	1.1-1.9	0	1	0	0	0	0	1	6	0	0	0	0	0	0	0	0	0	0	0	0	0	0	0	0	0	1	1	1	1	1	1
Male	183	80	yes	yes	Yes	1	23-30	42	0.1-1.0	0	1	0	0	0	0	1	1	1	0	0	1	0	0	1	2	1	0	1	0	0	0	0	0	0	1	1	2	2	1	0
Female	158	44	yes	yes	No	0	23-30	9999	0.1-1.0	0	1	0	0	0	0	1	6	0	0	0	0	0	0	1	2	0	0	1	0	0	0	0	0	99	0	1	0	1	0	0	1	1	0	0	0	0	0	0	0
Male	163	52	yes	yes	Yes	0	16-18	48	1.1-1.9	0	1	0	0	0	0	1	6	0	0	0	0	0			1	0	0	0	0	0	0	0	0	0	0	0	0	0	0	0
Male	999	999	NA	NA	NA	99	NA	9999	NA	99	99	99	99	99	NA	1	18	4	5	5	4	4	5	5	6	5	4	5	5	4	4	4	4	10	4	3	3	4	4
Male	175	61	yes	No	Yes	0	19-22	9999	2.0-4.9	0	1	0	0	0	0	1	12	0	0	0	0	0	0	1	0	0	0	1	0	0	0	0	0	0	0	0	0	0	0
Female	153	48	yes	No	No	1	13-15	72	0.1-1.0	0	1	0	0	0	0	0	9999	0	0	0	0	0	0	0	0	1	1	0	0	0	0	0	0	0	0	0	1	1	0	0	3	3	3	3	3	3	3	5	3
Male	172	54	yes	No	No	1	19-22	120	2.0-4.9	0	1	0	0	0	0	0	9999	1	2	1	1	0	0	1	3	1	1	1	1	0	0	0	0	0	2	1	2	1	0
Female	165	58	yes	yes	No	0	31-35	9999	NA	0	1	0	0	0	0	1	9999	1	2	2	0	0	4	0	6	1	1	0	0	2	0	0	0	0	3	2	2	2	2		1	1	0	0	0	0	2	0	0
Male	165	65	yes	yes	Yes	99	16-18	60	0.1-1.0	0	1	0	0	0	0	1	3	0	0	1		1	1	2	2	2	1	1	0	1	1	1	1	0	1	1	1	1	1
Male	176	60	yes	No	Yes	0	19-22	96	5.0-9.9	0	1	0	0	0	0	1	9999	0	0	0	0	0	0	0	0	0	0	0	0	0	0	0	0	0	0	0	0	0	0	0
Male	186	83	yes	yes	Yes	0	31-35	2	0.1-1.0	0	1	0	0	0	0	1	12	0	0	0	0	0	0	3	0	0	0	0	0	0	0	0	0	0	0	0	0	0	0
Male	178	100	yes	yes	Yes	0	13-15	6	NA	0	1	0	1	0		1	2	0	0	0	0	0	0	1	1	0	0	1	0	0	0	0	0	0	0	0	1	1	1
Male	999	999	NA	NA	NA	99	NA	9999	NA	99	99	99	99	99	0	1	1	0	0	0	0	0	0	1	1	0	0	0	0	0	0	0	0	0	0	0	0	0	0
Male	169	50	yes	No	Yes	1	16-18	6	2.0-4.9	0	1	0	0	0	0	1	72	0	0	0	0	0	0	1	0	0	0	1	0	1	1	1	0	6	1	0	0	1	0
Female	157	55	yes	yes	NA	0	23-30	108	2.0-4.9	0	0	0	1	0	0	1	8	3	4	3	4	3	4	5	6	4	4	5	4	4	4	4	4	5	3	2	3	2	2		2	2	2	1	2	2	2	2	2
Male	173	60	No	No	No	1	19-22	1	0.1-1.0	0	1	0	0	0	0	1	9999	0	0	0	0	0	0	0	0	0	0	0	0	0	0	0	0	0	0	0	0	0	0	0
Male	175	60	yes	yes	Yes	1	16-18	60	2.0-4.9	0	1	0	0	0	0	1	12	0	0	0	0	0	0	0	0	0	0	0	0	0	0	0	0	0	0	0	0	0	0	0
Female	156	42	yes	yes	No	0	23-30	3	0.1-1.0	0	1	0	0	0	0	1	3	0	0	0	0	0	0	0	0	0	0	0	0	0	0	0	0	0	1	1	0	0	0	0	3	3	3	3	4	4	5	1	4
Male	182	75	yes	yes	No	0	23-30	9999	NA	0	1	0	0	0	搖腳丸	1	2	0	0	0	0	0	0	0	0	0	0	0	0	0	0	0	0	0	0	0	0	0	0	0
Male	153	51	yes	No	No	0	NA	60	2.0-4.9	0	1	0	0	0	0	1	6	5	5	5	5	5	5	5	6	5	5	5	5	4	4	4	4	10	0	0	0	0	0
Male	175	82	yes	No	No	1	23-30	12	0.1-1.0	0	1	0	0	0	0	1	2	0	0	0	0	0	0	0	0	0	0	0	0	0	0	0	0	0	0	0	0	0	0
Male	173	60	yes	No	No	0	23-30	60	2.0-4.9	0	1	0	0	0	0	1	12	0	0	0	0	0	0	0	0	0	0	0	0	0	0	0	0	0	1	0	0	1	1	0
Male	178	89	yes	yes	Yes	0	16-18	9999	2.0-4.9	0	1	0	0	0	0	1	9999	0	0	0	0	0	0	1	0	0	0	1	0	0	0	0	0	0	0	0	0	0	0	0
Male	170	73	yes	No	No	0	23-30	9999	0.1-1.0	0	1	0	0	0	0	1	4	0	0	0	0	0	0	0	0	0	0	0	0	0	0	0	0	0	0	0	0	0	0	0
Male	177	70	yes	yes	Yes	99	23-30	9999	NA	0	1	0	0	0	0	99	9999	0	0	0	0	0	0	1	2	1	1	1	0	0	0	0	0	0	2	1	1	1	1
Male	172	68	yes	yes	Yes	0	23-30	9999	2.0-4.9	0	1	0	0	0	0	1	9999	0	1	0	1	0	0	0	99									99	1		1	1	0
Male	174	56	yes	yes	Yes	0	23-30	12	0.1-1.0	0	1	0	0	0	0	0	9999	1	1	0	1	0	1	0	3	1	1	0	0	1	1	0	0	4	0	0	0	0	0
Male	168	62	yes	yes	Yes	0	19-22	12	NA	0	0	1	0	0	安非他命	1	12	0	0	0	0	0	0	0	0	0	0	1	0	0	0	0	0	0	0	0	0	0	0	0
Female	168	53	No	yes	No	99	16-18	9999	NA	99	99	99	99	99	0	1	6	0	0	0	0	0	0	0	99	0	0	0	0	0	0	0	0	0	0	0	0	0	0		1	1	0	0	0	0	0	0	0
Male	168	72	yes	yes	Yes	0	13-15	1	1.1-1.9	0	1	0	0	0	0	1	9999		2	0	0	0	0	1	3	0	1	0	0	0	0	0	0	0	4	3	3	3	1	2
Male	177	67	yes	No	No	0	16-18	120	2.0-4.9	0	1	0	0	0	0	0	9999	0	0	0	0	0	0	2	0	0	0	2	0	0	1	0	0	0	1	0	0	0	0
Male	172	70	yes	yes	No	0	23-30	12	1.1-1.9	99	99	99	99	99	0	1	2	1	1	1	1	1	1	3	4	1	1	3	1	4	4	4	4	0	2	2	3	3	2	0
Male	168	66	yes	No	Yes	0	16-18	120	2.0-4.9	0	1	0	0	0	0	1	9999	1	1	0	0	0	1	1	1	0	0	1	1	1	1	1	1	2	1	1	2	2	1
Male	168	53	yes	yes	Yes	0	31-35	12	0.1-1.0	0	1	0	0	0	0	1	9999	0	1	0	0	0	1	1	4	1	1	1	0	1	1	1	1	0	1	0	1	1	0
Female	156	40	yes	yes	No	0	19-22	9999	0.1-1.0	0	1	0	0	0	0	0	9999	1	0	0	0	0	0	0	0	0	0	1	1	0	1	0	0	0	1	1	1	1	0	0
Male	167	52	yes	yes	No	0	NA	9999	NA	99	99	99	99	99	安非他命	99	9999	2	3	2	2	3	2	3	3	2	3	2	3	2	2	2	1	4	2	2	3	2	1
Male	172	68	yes	yes	Yes	99	16-18	48	2.0-4.9	0	1	0	0	0	0	1	3	0	0	0	0	0	0	0	0	0	0	0	0	0	0	0	0	0	0	0	0	0	0
Male	163	65	No	yes	Yes	0	19-22	12	0.1-1.0	0	1	0	0	0	0	1	12	0	0	0	0	0	0	0	0	0	0	1	0	0	0	0	0	0	1	0	0	1	0	0
Female	160	48	No	No	No	0	19-22	48	2.0-4.9	0	1	0	0	0	搖頭丸	1	16	0	0	0	0	0	0	0	6	0	0	0	0	0	0	0	0	0	0	0	0	0	0	0	4	3	3	3	3	3	2	2	3
Male	170	63	yes	yes	Yes	0	16-18	96	0.1-1.0	0	1	0	0	0	0	0	9999	1	1	1	1	1	1	1	99	3	3	1	2	2	2	2	2	2	1	1	1	1	1	0
Female	160	47	yes	No	No	0	16-18	1	0.1-1.0	99	99	99	99	99	0	1	24	0	0	0	0	0	0	0	1	0	0	0	0	0	0	0	0	0	1		0	0	0	0	3	3	3	3	3	3	3	3	3
Male	170	80	yes	yes	Yes	0	16-18	24	0.1-1.0	0	1	0	0	0	0	1	9999	0	0	0	0	0	0	1	1	1	1	1	1	1	1	1	1	0	1	0	0	0	0
Male	168	55	yes	yes	No	1	16-18	60	0.1-1.0	0	1	0	0	0	0	1	9999	0	0	0	0	0	0	0	2	0	0	0	0	0	0	0	0	99	0	0	0	0	0	0
Male	170	68	yes	yes	Yes	0	23-30	12	0.1-1.0	0	1	0	0	0	0	0	9999	0	1	1	0	0	1	1	3	1	1	1	0	0	0	0	0	0	0	1	1	0	1
Male	999	999	yes	No	Yes	0	23-30	9999	0.1-1.0	0	1	0	0	0	0	99	9999	0	0	0	0	0	0	0	1	0	0	0	0	0	0	0	0	0	0	0	0	0	0	0
Male	180	95	yes	No	Yes	0	19-22	20	1.1-1.9	0	1	0	0	0	0	1	12	0	0	0	0	0	0	0	2	1	1	1	1	1	0	0	0	1	1	1	1	1	1	1
Male	180	53	yes	yes	No	0	19-22	51	1.1-1.9	0	1	0	1	0	0	99	9999	2	1	1	3	1	1	1	1	3	2	1	0	1	2	2	1	0	2	3	2	2	0	2
Male	179	70	yes	No	No	0	23-30	1	0.1-1.0	0	1	0	0	0	0	1	1	0	0	0	0	0	0	1	1	0	0	0	0	0	0	0	0	0	0	0	0	0	0
Male	167	54	yes	yes	No	0	16-18	96	2.0-4.9	0	1	0	0	0	0	1	9999	0	0	0	1	0	0	0	0	0	1	0	0	0	0	0	0	0	3	3	1	2	0
Male	163	57	yes	yes	Yes	0	19-22	9999	0.1-1.0	0	1	0	0	0	0	1	6	0	2	1	0	0	0	0	1	0	0	0	0	0	0	0	0	0	1	0	0	0	0
Male	177	100	yes	yes	Yes	1	19-22	9999	NA	99	99	99	99	99	0	1	9999	0	0	1	2	0	0	2	0	0	0	2	0	0	0	0	0	0	4	0	0	0	0	0
Male	172	55	No	No	No	0	13-15	9999	5.0-9.9	0	1	0	0	0	0	1	9999	0	0	0	0	0	0	0	0	0	0	0	0	0	0	0	0	99
Male	179	83	yes	yes	No	1	23-30	84	0.1-1.0	0	1	0	0	0	0	1	9999	0	0	0	0	0	0	0	0	0	0	0	0	0	0	0	0	0	0	0	0	0	0
Male	168	72	yes	No	No	1	16-18	12	0.1-1.0	0	1	0	0	0	0	1	2		0	0	0	0	0		3	0	0	0	0	0	0	0	0	0	0	0	0	0	0	0
Male	174	66	yes	yes	Yes	0	13-15	48	2.0-4.9	0	1	0	0	0	0	1	9999	0	3	3	3	0	0	5	4	4	3	1	0	1	0	0	0	0	0	0	0	0	0
Female	161	44	yes	No	No	1	31-35	9999	0.1-1.0	0	1	0	0	0	0	1	9999	0	1	0	0	0	0	0	1	0	1	0	0	0	0	0	0	0	1	1	0	0	0		3		3	3	3	3	3	1	3
Male	173	60	yes	No	Yes	1	19-22	36	0.1-1.0	0	1	0	0	0	0	0	9999	0	2	0	1	0	0	1	2	1	1	1	1	1	1	0	0	0	0	0	0	0	1
Female	170	58	yes	yes	No	0	13-15	24	0.1-1.0	0	1	0	0	0	0	1	9999	1	1	1	1	0	0	2	2	1	1	2	0	0	0	0	0	0	2	2	2	2	2		4	5	3	4	3	3	3	1	3
Male	173	73	No	yes	No	0	NA	3	0.1-1.0	0	1	0	0	0	0	1	36	1	0	1	0	0	0	1	2	0	0	0	0	0	0	0	0	0	0	0	0	0	0
Male	172	72	yes	yes	Yes	0	19-22	2	0.1-1.0	0	1	0	0	0	0	1	9999	0	0	0	0	0	0	0	0	0	0	0	0	0	0	0	0	0	0	0	0	0	0	0
Male	173	68	yes	yes	Yes	0	19-22	42	1.1-1.9	0	1	0	0	0	0	1	9999	1	1	1	1	1	0	2	5	1	2	2	1	2	2	2	2	0	1	1	1	1	1
Male	178	75	yes	yes	Yes	0	19-22	12	0.1-1.0	0	1	0	0	0	0	1	7	0	0	0	0	0	0	0	0	0	0	0	1	0	0	0	0	2	3	2	3	1	3
Male	168	85	yes	No	Yes	0	31-35	60	1.1-1.9	0	1	0	0	0	安非他命	1	12	1	0	1	0	1	0	0	3	1	0	0	1	2	2	3	3	2	2	2	3	3	3
Male	160	75	yes	No	No	0	16-18	1	NA	0	1	0	0	0	0	1	6	0	0	0	0	0	0	0	0	0	0	0	0	0	0	0	0	0	0	0	0	0	0
Male	174	58	yes	No	No	0	16-18	31	1.1-1.9	0	1	0	0	0	0	0	9999	0	2	1	3	3	2	2	1	0	0	2	0	0	0	2	0	0	0	0	0	1	0	0
Female	154	999	yes	yes	No	1	16-18	9999	2.0-4.9	0	1	0	0	0	0	1	9999	0	1	0	0	0	0	2	2	1	1	2	1	1	1	0	1	0	2	2	2	2	2	1	2	2	2	2	1	2	4	1	3
Male	180	90	yes	No	No	0	16-18	2	5.0-9.9	0	1	0	0	0	0	1	12	0							99									99
Male	183	72	yes	yes	Yes	0	13-15	48	1.1-1.9	0	1	0	0	0	0	1	12	0	0	0	0	0	0	0	0	0	1	0	0	0	0	0	0	0	1	1	0	0	0
Male	184	82	yes	yes	No	1	23-30	9999	NA	0	1	0	0	0	0	1	9999	0	0	0	0	0	0	0	1	0	0	0	0	0	0	0	0	0	0	0	0	0	0	0
Male	175	80	yes	yes	Yes	1	16-18	42	0.1-1.0	0	1	0	0	0	0	1	42	0	0	0	0	0	0	0	0	0	0	0	0	0	0	0	0	0	0	0	0	0	0	0
Male	173	62	yes	yes	No	0	23-30	24	2.0-4.9	0	1	0	0	0	0	1	9999	0	0	0	0	0	0	3	3	0	0	0	0	0	0	0	0	0	0	0	0	0	0
Male	180	75	yes	yes	Yes	0	13-15	43	0.1-1.0	0	1	0	0	0	0	0	9999	1	1	0	1	0	0	1	1	1	1	2	1	1	2	1	1	2	1	1	2	1	0
Female	999	999	yes	yes	No	99	16-18	9999	NA	0	1	0	0	0	0	1	9999	0	3	1	0	0	0	2	2	0	3	1	0	0	1	0	0	0	3	1	0	2	1		3	3	3	4	3	2	4	1	4
Male	170	75	yes	yes	Yes	0	23-30	1	0.1-1.0	0	1	0	0	0	0	1	9999	0	1	0	0	0	0	1	1	0	0	1	0	1	0	0	0	0	3	2	2	2	1
Male	167	55	yes	yes	Yes	0	16-18	36	2.0-4.9	0	1	0	0	0	0	1	4	0	0	0	0	0	0	0	1	1	1	0	1	1	0	0	0	0	0	0	0	0	0	0
Male	170	75	yes	yes	Yes	0	19-22	6	1.1-1.9	0	1	0	0	0	0	1	3	1	0	0	0	0	0	0	0	0	0	0	0	1	1	0	0	0	2	1	1	2	1	0
Male	170	82	yes	yes	Yes	0	41-45	9999	NA	0	1	0	0	0	0	1	6	0	0	0	0	0	0	1	2	0	1	1	1	1	1	0	1	0	1	1	1	1	1	1
Male	170	90	yes	yes	Yes	0	23-30	129	5.0-9.9	0	1	0	1	0	0	1	2	4	3	3	4	3	2	2	5	2	2	2	2	2	3	2	1	2	1	1	2	1	3
Male	174	82	yes	yes	Yes	0	23-30	72	2.0-4.9	0	1	0	1	0	0	1	9	1	2	0	3	2	0	4	6	3	3	4	1	3	4	3	1	2	1	1	1	1	1	0
Male	999	999	NA	NA	NA	99	NA	9999	NA	99	99	99	99	99	0	1	12	5	4	4	4	4	4	5	6	5	5	5	4	4	4	4	4	8	4	2	1	1	1
Male	173	65	yes	No	No	0	16-18	9999	2.0-4.9	0	1	0	0	0	0	1	24	4	5	4	4	4	4	5	6	4	4	5	4	4	4	4	4	8	3	3	3	3	3
Female	169	49	yes	No	No	1	16-18	120	2.0-4.9	0	1	0	1	0	0	0	9999	5	5	5	5	5	5	5	6	1	5	5	5	4	4	4	4	10	4	4	4	4	4		3	2	2	3	3	2	3	4	2
Male	173	56	yes	yes	Yes	0	31-35	12	0.1-1.0	0	1	0	0	0	0	0	9999	0	2	1	1	0	0	1	3	0	1	1	0	0	1	0	0	0	0	0	1	1	0
Male	172	84	yes	yes	Yes	0	23-30	38	10.0-14.9	1	0	0	0	0	安非他命、搖頭丸	1	14	0	0	0	0	0	0	0	0	0	0	0	0	0	0	0	0	0	0	0	0	0	0
Male	169	55	yes	yes	Yes	0	NA	9999	0.1-1.0	0	1	0	0	0	0	1	2	0	0	0	0	0	0	0	0	0	0	0	0	0	0	0		0	0	0	0	0	0	0
Male	167	65	yes	No	Yes	1	16-18	9999	2.0-4.9	0	1	0	0	0	0	1	6	0	0	0	0	0	0	1	0	0	0	0	0	0	0	0	0	0	0	0	0	0	0
Male	170	65	yes	yes	Yes	0	16-18	9999	0.1-1.0	0	1	0	0	0	0	1	18	0	0	0	0	0	0	0	0	0	0	0	0	0	0	0	0	0	0	0	0	0	0	0
Male	173	72	yes	No	No	1	16-18	1	0.1-1.0	0	1	0	0	0	0	1	14	0	0	0	0	0	0	1	0	0	0	0	0	0	0	0	0	0
Male	179	66	yes	yes	Yes	0	23-30	36	NA	0	1	0	0	0	0	1	7	3	3	3	1	0	1	1	4	0	2	1	1	2	1	0	0	2	1	3	3	2	0
Female	999	999	yes	yes	No	0	16-18	36	0.1-1.0	0	1	0	0	0	0	1	9999	0	0	0	1	0	0	0	0	0	0	0	0	0	0	0	0	0	2	0	1	1	1		1	3	0	0	0	0		1	0
Male	165	57	yes	No	No	1	19-22	24	1.1-1.9	0	1	1	0	0	0	1	5	0	1	0	0	0	0	1	1	0	1	1	0	0	0	0	0	0	0	0	0	0	0
Male	168	47	yes	yes	Yes	1	16-18	3	0.1-1.0	0	1	0	0	0	0	1	9999								3	1	1	2	1	0	0	0	0	0		0	0	0	0
Male	171	56	yes	yes	No	0	19-22	6	0.1-1.0	0	1	0	0	0	0	1	2	0	0	0	0	0	0	1	2	1	1	1	0	0	0	0	0	0	0	0	0	0	0	0
Female	155	38	yes	yes	No	0	13-15	120	2.0-4.9	0	1	0	0	0	0	0	9999	5	5	5	5	5	5	5	6	5	5	5	5	4	4	4	4	10	4	4	4	4	4		1	1	2	1	2	2	2	5	5
Male	163	70	yes	yes	Yes	0	36-40	4	0.1-1.0	0	1	0	0	0	0	1	1	2	1	0		0	0	1	2	1	0	1	0	0	0	0	0	0	1	0	0	0	0
Male	181	70	yes	yes	Yes	1	16-18	9	0.1-1.0	0	1	0	0	0	0	1	9999	1	0	0	0	1	5	0	0	0	0	0	0	0	0	0	0	0	0	0	0	0	0	0
Male	178	72	yes	yes	No	1	16-18	36	0.1-1.0	0	1	0	0	0	0	1	30	0	0	0	0	0	0	0	0	0	0	0	0	0	0	0	0	0	1	1	1	1	1	0
Male	183	75	yes	yes	No	0	16-18	36	2.0-4.9	0	1	0	1	0	0	1	6	5	2	1	1	0	0	3	0	0	1	1	0	0	0	0	0	0	2	1	2	1	4	0
Male	176	76	yes	yes	Yes	0	31-35	2	NA	0	1	0	0	0	0	1	2	0	0	0	0	0	0	0	1	0	0	0	0	0	0	0	0	0	1	0	1	0	0	0
Male	173	63	yes	yes	No	1	19-22	36	1.1-1.9	0	1	0	0	0	NA	1	2	3	3	3	3	3	3	4	2	2	2	2	2	2	2	2	2	2	1	1	1	1	1	1
Female	165	45	yes	yes	No	0	16-18	120	1.1-1.9	0	0	1	0	0	0	0	9999	5	5	5	5	5	5	4	6	5	5	4	5	4	4	4	4	8	4	3	4	4	4	4	1	2	2	2	2	2	2	2	2
Male	170	60	No	No	No	1	19-22	9999	0.1-1.0	0	1	0	0	0	0	99	9999		0	0	0	0	0	1	1	0	1	1	1	0	1	1	0	0	0	0	1	1	0	0
Male	171	80	yes	yes	Yes	1	16-18	7	5.0-9.9	0	1	0	0	0	0	1	6	0	0	0	0	0	0	0	0	0	0	0	0	0	0	0	0	0	0	0	0	0	0	0
Male	176	62	No	yes	Yes	0	16-18	9999	0.1-1.0	0	1	0	0	0	0	1	6	0	0	0	0	0	0	1	0	0	0	1	0	0	0	0	0	0	0	0	0	0	0	0
Male	178	52	yes	yes	Yes	0	19-22	12	1.1-1.9	0	1	0	0	0	0	1	12	0	0	0	0	0	0	0	0	0	0	0	0	0	0	0	0	0	0	0	0	0	0	0
Male	168	55	yes	No	No	1	16-18	72	5.0-9.9	0	1	0	0	0	0	0	9999	1	2	2	3	2	1	0	3	1	1	1	0	1	0	1	0	99	0	0	1	1	1
Female	168	42	No	No	No	0	NA	9999	NA	99	99	99	99	99	NA	99	9999	5	0	5	0	4	4	3	6	0	0	0	3	3	3	0	2	6	3	0	0	0	1		3	2	4	4	4	4	4	3	4
Male	179	68	yes	No	Yes	0	16-18	9999	0.1-1.0	0	1	0	0	0	0	1	9999	0	0	0	0	0	0	0	1	0	0	0	0	0	0	0	0	0	0	0	0	0	0	0
Male	175	67	yes	No	No	0	13-15	180	1.1-1.9	0	0	1	0	0	安非他命	0	9999	2	1	1	0	1	0	1	4	0	2	1	1	0	1	0	0	1	1	1	1	1	1
Male	174	55	yes	yes	No	1	23-30	1	0.1-1.0	0	1	0	0	0	0	1	1	0	0	0	0	0	0	1	1	0	0	1	0	0	0	0	0	0	0	0	0	0	0
Female	172	55	yes	yes	No	1	19-22	9999	0.1-1.0	99	99	99	99	99	0	0	9999	0							99									99
Male	168	67	yes	yes	No	0	13-15	13	0.1-1.0	0	1	0	0	0	0	1	9999	0	0	0	0	0	0	0	0	0	0	0	0	0	0	0	0	0	0	0	0	0
Female	165	63	yes	yes	Yes	0	13-15	2	0.1-1.0	0	1	0	0	0	0	1	30	1	1	1	1	1	0	1	2	3	2	2	3	2	1	1	2	9	3	1	2	1	0	1	3	3	2	2	2	3	2	2	2
Male	180	62	yes	No	No	0	36-40	1	0.1-1.0	0	1	0	0	0	0	1	4	0	0	0	0	0	0	0	0	0	0	0	0	0	0	0	0	0	0	0	0	0	0	0
Male	169	54	yes	yes	Yes	0	19-22	30	0.1-1.0	0	1	0	0	0	0	0	9999	1	2	2	0	1	0	0	2	1	1	0	0	0	0	0	0	1	1	1	2	2	2
Male	174	79	No	yes	No	1	16-18	12	2.0-4.9	0	1	0	0	0	0	1	9999	0	0	0	0	0	0		0	0	0	0	0	0	0	0	0	0	0	0	0	0	0
Male	170	85	yes	No	Yes	0	19-22	1	0.1-1.0	0	1	0	0	0	0	1	9999	0	0	0	0	0	0	0	0	1	0	1	0	0	0	0	0	0	0	0	0	0	0	0
Female	161	50	yes	yes	No	0	19-22	9999	1.1-1.9	0	1	0	0	0	0	1	9999	0	0	0	0	0	0	0	0	0	0	0	0	0	0	0	0	99	2	1	1	1	1		1	1	1	1	1	2	3	1	3
Male	169	65	yes	yes	Yes	1	16-18	9999	2.0-4.9	0	1	0	0	0	0	1	9999	0							99									99
Male	170	69	yes	No	Yes	1	23-30	24	1.1-1.9	0	1	0	0	0	0	0	9999	0	0	0	0	0	0	0	1	0	0	1	0	0	0	0	0	0	1	0	0	0	0
Female	170	50	yes	yes	No	0	19-22	9999	NA	0	1	0	0	0	0	1	9999	0	0	0	0	0	0	1	1	0	0	1	0	0	0	0	0	99	1	0	1	1	0		1	2	2	2	2	2	2	3
Female	163	60	yes	No	No	1	31-35	9999	NA	0	1	0	0	0	0	1	9999	0	1	0	0	0	0	0	2	0	0	0	0	1	0	0	0	0	0	0	0	0	0	0	2	2	2	3	3	3	4	1	2
Male	174	87	yes	yes	Yes	1	13-15	120	5.0-9.9	0	1	0	0	0	0	1	6	0	0	0	0	0	0	1	0	0	0	0	0	0	0	0	0	0	0	0	0	0	0
Male	173	65	yes	No	Yes	0	19-22	12	0.1-1.0	0	1	0	0	0	0	1	2	1	1	0	0	0	0	0	3	0	1	0	0	0	0	0	0	0	1	2	2	2	0
Female	162	48	No	No	No	0	31-35	9999	1.1-1.9	0	1	0	0	0	0	1	9999	0	1	0	0	0	0	1	1	0	0	0	0	0	0	0	0	0	1	0	1	0	0	0
Male	173	72	yes	No	Yes	0	19-22	36	1.1-1.9	0	1	0	0	0	NA	1	6	0	0	0	0	0	0	1	1	0	1	1	0	0	0	0	0	0	1	0	0	0	0
Male	165	52	yes	yes	No	0	23-30	29	0.1-1.0	0	1	0	0	0	0	1	36	0	2	0	1	0	0	0	1	0	0	0	0	0	0	0	0	0	0	0	0	0	0	0
Male	176	75	yes	No	No	0	16-18	24	0.1-1.0	0	1	0	0	0	0	1	12	0	0	0	0	0	0	0	0	0	0	0	0	0	0	0	0	0	0	0	0	0	0	0
Male	178	63	yes	No	No	0	23-30	9999	0.1-1.0	99	99	99	99	99	0	1	12	0	1	0	0	0	0	0	1	0	0	1	0	0	0	0	0	0	1	0	0	0	0	0
Male	175	100	yes	yes	No	99	19-22	6	0.1-1.0	0	1	0	0	0	0	1	9999	0	0	0	0	0	0	0	0	0	0	0	0	0	0	0	0	0	0	0	0	0	0
Male	174	80	yes	yes	No	0	23-30	17	0.1-1.0	0	1	0	0	0	0	1	12	0	1	0	0	0	0	1	1	0	0	0	0	0	0	0	0	0	0	0	0	0	0
Male	165	60	yes	No	No	0	31-35	6	NA	0	1	0	0	0	0	1	6	0	0	0	0	0	0	0	0	0	0	4	0	0	0	0	0	0	0	0	0	0	0
Male	173	69	yes	No	No	1	13-15	9999	1.1-1.9	0	1	0	0	0	0	1	9999	0	0	0	0	0	0	0	6	0	0	0	0	0	0	0	0	0	0	0	0	0	0
Male	165	79	No	No	No	0	NA	9999	NA	99	99	99	99	99	NA	99	9999	0	0	0	0	0	0	3	5	3	3	3	0	2	3	2	0	99	1	1	1	1	0
Male	185	85	yes	yes	Yes	0	31-35	2	0.1-1.0	0	1	0	0	0	0	1	3	0	0	0	0	0	0	1	1	0	0	1	0	0	0	0	0	0	1	0	0	0	0	0
Female	152	40	yes	yes	NA	0	23-30	6	0.1-1.0	0	1	0	0	0	FM2	1	4	0	0	0	0	0	0	0	0	0	0	0	1	0	0	0	0	0	4	4	4	4	4	3	3	4	5	3	3	5	5	1	5
Male	180	62	yes	yes	No	0	16-18	2	0.1-1.0	0	1	0	0	0	0	1	6	0	0	0	0	0	0	0	0	0	0	0	0	0	0	0	0	0	0	0	0	0	0
Male	171	68	yes	No	No	0	16-18	15	1.1-1.9	0	1	0	0	0	0	0	9999	1	1	1	1	1	1	1	2	1	1	2	1	0	1	1	0	0	0	0	0	0	0
Female	158	55	yes	yes	No	0	16-18	36	2.0-4.9	0	1	0	0	0	0	1	3	0	0	0	0	0	0	1	0	0	0	1	0	0	0	0	0	0	0	0	0	0	0		2	2	2	2	2	2	2	2	2
Male	173	60	yes	yes	No	0	16-18	60	1.1-1.9	0	1	0	0	0	0	1	2	0	0	0	0	0	0	0	1	0	0	0	0	0	1	0	0	0	1	1	1	1	1	0
Male	175	60	yes	No	Yes	1	19-22	36	NA	0	1	0	0	0	0	1	6	0	0	0	0	0	0	0	0	0	0	0	0	0	0	0	0	0	0	0	1	0	0	0
Male	177	80	yes	yes	No	1	NA	1	0.1-1.0	1	0	0	0	0	NA	99	9999		0	0	0	0	0	0	0	0	0	0	0	0	0	0	0	0	0	0	0	0	0	0
Male	170	75	yes	yes	Yes	0	23-30	39	0.1-1.0	99	99	99	99	99	0	1	18	0	0	0	0	0	0	0	0	0	0	0	0	0	0	0	0	0	0	0	0	0	0	0
Male	999	999	NA	NA	NA	99	NA	9999	NA	99	99	99	99	99	0	1	1	2	5	1	2	4	1	5	6	4	5	5	1	4	4	4	1	2	2	1	1	1	1
Male	180	60	yes	yes	Yes	0	16-18	6	0.1-1.0	0	1	0	0	0	0	1	12	0	0	0	0	0	0	0	0	0	0	0	0	0	0	0	0	0	0	0	0	0	0	0
Male	176	95	yes	yes	No	0	23-30	9999	NA	0	1	0	0	0	0	1	9999	0	0	0	0	0	0	0	0	0	0	0	0	0	0	0	0	0	0	0	0	0	0	0
Male	177	100	yes	No	No	0	23-30	9999	0.1-1.0	0	1	0	0	0	安非他命	1	5	0	0	0	0	0	0	1	0	0	0	1	0	0	0	0	0	0	0	0	0	0	0	0
Male	177	80	yes	No	No	0	31-35	9999	5.0-9.9	0	1	0	1	0	MDMA	1	9999	3	0	0	0	0	0	1	99		1	1	0	2	0	2	2	0	2	1	1	2	1
Male	187	66	yes	No	Yes	1	23-30	12	1.1-1.9	0	1	0	0	0	0	1	8	0	1	1	1	0	0	1	1	0	1	1	1	1	2	0	0	0	1	1	1	1	1
Male	176	72	yes	yes	Yes	0	NA	9999	0.1-1.0	0	1	0	0	0	0	1	5	0	0	0	0	0	0	0	0	0	0	0	0	0	0	0	0	0	0	0	0	0	0
Male	170	67	yes	No	No	1	19-22	9999	0.1-1.0	0	1	0	0	0	0	1	12	0	0	0	0	0	0	0	0	0	0	0	0	0	0	0	0	0	0	0	0	0	0	0
Male	167	69	yes	No	No	1	16-18	120	NA	99	99	99	99	99	NA	1	9999	0	0	0	0	0	0	5	0	0	0	0	0	0	0	0	0	0	0	0	0	0	0	0
Male	178	75	No	yes	No	0	23-30	1	0.1-1.0	99	99	99	99	99	0	1	4	0	1	1	1	0	0	2	4	0	0	2	0	2	1	2	2	99	0	0	0	0	0	0
Male	162	52	yes	yes	Yes	1	19-22	9999	5.0-9.9	0	1	0	0	0	0	1	3	0	0	0	0	0	0	0	2	1	1	0	0	1	0	0	0	0	1	0	1	1	1
Male	167	58	yes	No	Yes	1	16-18	12	5.0-9.9	0	1	0	0	0	0	1	36	0	0	0	0	0	0	0	1	1	1	1	0	1	0	0	0	0	0	0	0	0	0	0
Male	178	58	yes	yes	No	0	19-22	9999	NA	0	1	0	0	0	0	1	6	0	0	0	0	0	0	1	0	0	0	0	0	0	0	0	0	0	0	0	0	0	0	0
Male	160	50	yes	No	Yes	0	NA	9999	NA	99	99	99	99	99	NA	99	9999								99									0
Male	170	70	yes	No	No	0	16-18	24	0.1-1.0	0	1	0	0	0	0	1	2	0	0	0	0	0	0	1	2	0	0	1	0	0	0	0	0	0	0	0	1	0	0
Male	170	65	yes	yes	Yes	1	16-18	48	2.0-4.9	0	1	0	0	0	0	0	9999	0	0	0	0	0	0	0	1	0	0	0	0	0	0	0	0	0	0	0	0	0	0
Female	156	46	yes	No	No	0	13-15	15	2.0-4.9	0	1	0	0	0	0	1	9999	0	0	0	0	0	0	0	0	0	0	0	0	0	0	0	0	0	0	0	0	0	0		1	1	0	0	0	0	0	0	0
Female	160	50	yes	No	No	0	19-22	25	0.1-1.0	0	1	0	0	0	0	1	1	5	5	5	0	3	4	1	5	1	2	1	0	1	0	0	0	0	1	2	2	1	0		2	2	3	3	3	3	0	0	0
Female	999	999	NA	NA	NA	99	16-18	72	5.0-9.9	0	1	0	0	0	NA	1	1	4	4	4	4		4	5	5	2	3	5	3	3	4	2	2	4	4	1	1	1	2		2	3	3		2	2	3	1	2
Female	153	38	yes	yes	No	0	NA	9999	NA	99	99	99	99	99	NA	99	9999	0	0	0	0	0	0	0	0	0	0	0	0	0	0	0	0	0	0	0	0	0	0		1	1	0	0	0	0	0	0	0
Male	172	74	yes	No	Yes	0	36-40	9999	NA	0	1	0	0	0	0	1	1	0	0	0	0	0	0	0	1	0	0	0	0	0	0	0	0	0	2	1	1	1	0
Male	170	65	yes	yes	No	0	19-22	9999	0.1-1.0	0	1	0	0	0	0	99	9999	0	0	0	0	0	0	0	0	0	0	0	0	0	0	0	0	0	1	0	1	1	0	0
Female	168	57	No	No	No	0	19-22	48	1.1-1.9	0	1	0	0	0	搖頭丸	1	24	1	3	3	1	1	1	1	6	2	3	1	2	4	3	2	4	3	1	2	1	2	2	0	2	3	2	3	3	3	3	1	3
Male	172	65	yes	yes	No	1	13-15	96	2.0-4.9	0	1	0	0	0	0	1	24	3	3	3	3	3	3	0	4	2	2	0	0	2	0	2	2	0	1	1	1	1	1	1
Male	167	75	yes	No	Yes	0	13-15	60	2.0-4.9	0	1	0	1	0	0	0	9999	1	5	5	5	5	1	4	5	3	5	4	0	2	2	2	0	0	4	1	0	3	1
Male	175	53	yes	yes	No	0	19-22	23	0.1-1.0	0	1	0	0	0	0	1	6	1	1	1	1	1	1	0	3	2	1	1	0	1	1	1	0	0	1	1	1	1	1
Male	175	63	No	No	No	1	19-22	2	0.1-1.0	0	1	0	0	0	0	1	3	0							99	0				1	1	1	0	0	0	0	0	0	0	0
Male	999	999	yes	yes	Yes	0	NA	9999	NA	99	99	99	99	99	NA	99	9999								0	0	0	0	0	0	0	0	0	0	3	2	4	4	0
Male	180	93	yes	No	No	0	23-30	29	1.1-1.9	0	1	0	0	0	0	1	8	1	0	0	0	0	0	0	1	0	0	0	1	0	0	0	0	7	1	0	0	0	0	0
Male	185	75	yes	No	No	0	16-18	120	2.0-4.9	0	1	0	0	0	0	1	1	1	1	1	1	0	0	5	6	4	3	5	1	4	4	4	4	0	2	1	1	2	2
Male	999	999	yes	No	No	0	16-18	9999	1.1-1.9	0	1	0	0	0	0	1	9999	0	0	0	0	0	0	1	0	0	0	0	0	0	0	0	0	99	1	0	0	0	0	0
Male	164	62	yes	yes	Yes	1	13-15	12	1.1-1.9	0	1	0	0	0	咖啡	1	1	1	1	0	2	0	0	1	3	1	1	1	1	1	2	0	1	0	3	2	2	1	0
Male	171	63	yes	yes	Yes	0	23-30	12	0.1-1.0	0	1	0	0	0	0	1	6	0	0	0	0	0	0	1	1	0	0	1	1	0	0	0	0	0	0	0	0	0	0	0
Male	184	66	yes	yes	Yes	99	16-18	9999	1.1-1.9	0	1	0	0	0	0	1	15	0	0	0	0	0	0	0	0	0	0	0	0	0	0	0	0	0	0	1	1	1	1	0
Male	180	60	yes	No	No	0	16-18	12	0.1-1.0	0	1	0	0	0	0	1	3	0	0		0	0	0	0	0	0	0	1	0	0	0	0	0	0	0	0	0	0	0
Male	165	65	yes	yes	Yes	1	13-15	6	2.0-4.9	0	1	0	0	0	NA	1	2	0	0	0	0	0	0	1	0	0	0	1	0	0	0	0	0	0	0	0	0	0	0
Male	168	68	No	No	No	0	19-22	1	0.1-1.0	0	0	0	1	0	0	1	12	0	0	0	0	0	0	0	0	0	0	0	0	0	0	0	0	0	0	0	0	0	0	0
Male	165	59	yes	yes	Yes	0	23-30	24	0.1-1.0	0	1	0	0	0	0	1	2	0	0	0	0	0	0	0	0	0	0	0	0	0	0	0	0	0	1	0	0	0	0
Female	999	999	yes	No	No	1	NA	9999	NA	0	0	0	0	0	NA	99	9999	0	2	0	0	0	0	4	6									99	1	1	1	1	1
Male	165	50	yes	No	Yes	0	16-18	9999	0.1-1.0	0	1	0	0	0	0	1	3	2	2	2	2	1	1	2	5	2	1	1	1	2	1	2	2	0	1	0	1	0	0
Female	158	56	yes	yes	No	0	31-35	1	0.1-1.0	0	1	0	0	0	0	1	5	0	0	0	0	0	0	1	1	0	0	1	0	0	1	0	0	0	2	0	2	1	1		3	3	3	3	3	3	3	3	3
Male	175	55	yes	yes	Yes	0	16-18	12	1.1-1.9	0	1	0	0	0	0	1	9999	1	3	3	3	3	3	1	3	3	0	0	0	2	2	2	2	99	2	2	2	2	2	2
Male	175	55	yes	yes	No	0	19-22	6	2.0-4.9	0	1	0	0	0	0	1	13	1	0	0	0	0	0	0	0	0	0	0	0	0	0	0	0	0	0	0	0	0	0	0
Male	161	69	yes	yes	Yes	1	23-30	24	2.0-4.9	0	1	0	1	0	0	1	10	4	5	5	5	5	5	5	6	4	4	5	4	4	4	4	4	8	3	2	2	2	2
Male	173	70	yes	No	No	1	23-30	24	0.1-1.0	0	1	0	0	0	0	1	1	0	0	0	0	0	0	1	0	0	0	0	0	0	0	0	0	0	0	0	0	0	0	0
Male	171	56	yes	yes	Yes	0	23-30	1	0.1-1.0	0	1	0	0	0	0	1	9999	0	0	0	0	0	0	0	0	0	0	0	0	0	0	0	0	0	0	0	0	0	0	0
Male	188	85	yes	yes	No	0	NA	36	0.1-1.0	0	1	0	0	0	0	1	60	1	1	1	0	0	0	0	5	0	1	0	0	1	0	2	2	99	0	0	1	1	0
Male	173	56	yes	No	No	1	23-30	18	2.0-4.9	0	1	0	0	0	0	99	9999	1	2	2	2	2	1	3	4	1	2	3	1	2	2	2	2	4	1	1	1	1	1	0
Female	162	47	No	No	No	0	19-22	1	0.1-1.0	0	1	0	0	0	0	1	12	0	1	0	0	0	0	1	0	1	0	1	0	0	0	0	0	99	0	0	0	0	0		3	3	3	3	3	3
Male	178	79	yes	yes	Yes	0	19-22	7	0.1-1.0	0	1	0	0	0	0	1	1	1	2	2	3		4		2	1	2	3	2	0	0	0	0	1	0	0	0	0	0	0
Male	170	55	yes	yes	No	0	13-15	24	NA	0	1	0	0	0	0	99	9999	0	0	0	0	0	0	0	3	0	0	0	0	0	0	0	0	0	4	4	4	4	0	4
Male	179	68	yes	yes	Yes	0	16-18	26	5.0-9.9	0	1	0	0	0	0	0	9999	1	1	0	1	1	0	1	1	0	1	1	0	1	2	3	0	0	4	4	3	3	3
Male	166	62	yes	yes	Yes	1	19-22	9999	0.1-1.0	0	1	0	0	0	0	0	9999	0	0	0	1	0	0	0	2	1	1	0	0	0	0	1	0	0	0	0	0	0	0
Male	175	68	yes	yes	Yes	1	23-30	12	0.1-1.0	0	1	0	0	0	0	1	6	0	0	1	0	0	0	1	0	0	1	0	0	0	0	0	0	0	0	0	0	0	0	0
Male	171	72	yes	No	No	0	31-35	9999	1.1-1.9	0	1	0	0	0	0	1	6	0	0	0	0	0	0	1	0	0	0	1	0	0	0	0	0	0	0	0	0	0	0
Female	148	45	yes	yes	No	1	13-15	60	2.0-4.9	0	0	0	1	0	NA	1	36	2	5	5	2	5	3	5	3	5	5	5	4	3	3	3	3	6	0	2	2	2	2		3	5	5	5	3	3	4	1	4
Female	154	60	yes	No	No	0	41-45	3	NA	0	0	0	0	0	口服嗎啡	99	9999	0	0	0	0	0	0	1	0	0	0	1	0	0	0	0	0	0	2	2	2	2	3	3	2	2	2	2	2	2	2	4	2
Male	184	62	yes	No	No	0	16-18	24	1.1-1.9	0	1	0	0	0	0	1	3	0	1	0	1	0	1	1	3	0	1	1	0	0	0	0	0	0	0	0	0	0	0
Male	160	52	yes	No	No	1	19-22	12	2.0-4.9	0	1	0	0	0	0	1	12	0	0	0	0	0	0	0	0	0	0	0	0	0	0	0	0	0	0	0	0	0	0
Male	173	55	yes	yes	Yes	1	23-30	12	0.1-1.0	0	1	0	0	0	0	1	3	1	0	0	1	0	0	1	2	1	0	1	1	1	1	0	0	0	0	0	0	0	0
Male	170	55	yes	yes	Yes	1	19-22	48	1.1-1.9	0	1	0	0	0	0	99	9999	1	0	1	0	1	0	0	2	1	1	1	1	0	0	0	0	0	2	1	2	1	1	0
Male	175	65	yes	No	No	1	19-22	12	NA	99	99	99	99	99	0	1	12	0	0	0	0	0	0	0	0	0	0	0		0	0	0	0	0	0	0	0	0	0	0
Male	180	70	yes	yes	Yes	0	16-18	13	1.1-1.9	0	1	0	0	0	0	0	9999	1	1	0	0	0	1	1	4	1	1	1	1	2	2	3	2	2	1	1	1	1	1
Male	167	61	yes	yes	Yes	0	NA	9999	NA	99	99	99	99	99	NA	99	9999	0	0	0	0	0	0	0	0	0	0	1	0	0	0	0	0	0	0	0	0	0	0
Male	162	51	yes	No	Yes	0	19-22	9999	NA	0	1	0	0	0	0	1	3	0	0	0	0	0	0	0	1	1	1	1	0	0	0	0	0	0	1	0	0	0	0
Male	168	55	yes	No	Yes	0	NA	3	0.1-1.0	0	1	0	0	0	0	1	12	0	0	0	0	0	0	0	2	0	0	0	0	0	0	0	0	0	0	0	0	0	0
Male	173	80	yes	yes	Yes	0	16-18	12	0.1-1.0	0	1	0	0	0	0	1	12	1	1	0	0	0	0	0	0	1	1	0	0	0	1	3	4	0	0	0	1	1	1
Male	180	70	yes	yes	No	0	16-18	50	1.1-1.9	0	1	0	0	0	0	0	9999	0	0	0	0	0	0	0	0	0	0	0	0	0	0	0	0	0	1	0	1	0	0	0
Male	179	105	yes	yes	Yes	0	23-30	60	1.1-1.9	0	1	0	0	0	0	0	9999	0	0	0	0	0	0	0	1	0	0	0	0	0	0	0	0	0	1	0	0	0	0	0
Male	172	66	yes	yes	Yes	0	19-22	120	0.1-1.0	0	1	0	0	0	0	1	12	0	0	0	0	0	0	0	0	0	0	0	1	0	0	0	0	1	1	1	1	0	0
Male	175	80	No	yes	No	0	23-30	9999	1.1-1.9	0	1	0	0	0	0	1	12	1	1	0	0	0	1	1	2	1	1	1	0	0	0	0	0	0	0	0	0	0	0	0
Male	178	63	yes	yes	NA	0	16-18	72	5.0-9.9	0	1	0	0	0	搖頭丸	1	5	0	0	0	0	0	0	2	1	0	0	1	0	0	0	0	0	0	0	0	1	0	0	0
Male	166	70	yes	yes	Yes	0	31-35	9999	0.1-1.0	0	1	0	0	0	0	1	13	0	0	0	0	0	0	0	0	0	0	0	0	0	0	0	0	0	1	0	1	0	0
Female	158	53	No	yes	No	1	16-18	24	0.1-1.0	0	0	0	1	1	0	1	60	4	4	3	4	2	4	2	4	4	3	2	3	3	1	3	2	4	2	1	2	1	2		3	2	2	1	2	1
Male	177	60	yes	No	No	0	19-22	36	1.1-1.9	0	1	0	0	0	0	1	9999	0	0	0	0	0	0	1	0	0	0	0	0	0	0	0	0	0	0	0	0	0	0
Male	167	62	yes	yes	Yes	1	19-22	9999	NA	0	1	0	0	0	0	99	9999	0	1	0	0	0	0	1	0	0	0	1	0	0	0	0	0	0	0	0	0	0	0
Male	176	66	yes	yes	No	0	23-30	36	5.0-9.9	0	1	0	0	0	以前1、2級	1	6	1	2	2	2	2	0	1	6	1	3	1	0	1	0	1	0	0	4	3	4	4	3
Male	176	75	yes	yes	Yes	0	19-22	180	0.1-1.0	0	1	0	0	0	搖頭丸	1	4	0	0	0	0	0	0	0	0	0	0	0	0	0	0	0	0	0	0	0	0	0	0
Male	183	63	yes	yes	No	0	23-30	1	0.1-1.0	0	0	0	0	0	0	1	11		0	0	0	0	0		0	0	0	0	0	0	0	0	0	0	0	0	0	0	0	0
Male	174	65	yes	yes	Yes	0	23-30	9999	1.1-1.9	0	1	0	0	0	0	1	9999	0	0	0	0	0	0	0	1	0	0	0	0	0	0	0	0	0	0	0	0	0	0
Male	174	55	yes	yes	Yes	0	16-18	9999	NA	0	1	0	0	0	0	1	9999	0	0	0	0	0	0	1	1	0	0	1	0	0	0	0	4	0	1	1	1	1	2
Male	161	49	yes	No	Yes	0	31-35	12	0.1-1.0	0	1	0	0	0	0	1	15	3	3	3	4	3	3	3	4	3	3	3	3	2	3	2	2	0	2	2	2	2	2
Male	179	81	yes	No	Yes	0	16-18	12	1.1-1.9	0	1	0	0	0	0	1	1	1	1	1	1	1	1	1	4	0	0	0	0	0	0	0	0	0	2	1	1	1	1
Male	178	68	yes	yes	No	1	19-22	24	2.0-4.9	0	1	0	0	0	0	1	1	0	0	0	0	0	0	0	0	0	0	0	0	0	0	0	0	0	0	0	0	0	0	0
Male	178	75	yes	No	No	0	NA	1	5.0-9.9	0	1	0	0	0	0	1	2	0	0	0	0	0	0	0	0	1	0	4	0	0	0	0	0	0	0	0	0	0	0
Male	170	55	yes	No	Yes	0	16-18	36	1.1-1.9	0	1	0	0	0	0	1	12	0	0	0	0	0	0	0	1	1	1	0	0	1	1	0	0	0	1	1	1	1	1	1
Male	176	52	yes	No	Yes	0	16-18	14	5.0-9.9	0	1	0	0	0	0	1	2	1	1	0	1	0	0	2	1	0	2	2	1	1	1	1	0	2	0	0	0	0	0
Male	175	85	yes	yes	Yes	1	23-30	9999	NA	0	1	0	0	0	0	1	61	0	0	0	0	0	0	0	0	0	0	0	0	0	0	0	0	0	0	0	0	0	0	0
Female	163	56	No	yes	No	0	16-18	9999	0.1-1.0	0	0	0	1	0	搖頭丸	1	9999	0	0	0	0	0	0	0	0	0	0	0	0	0	0	0	0	0	2	1	1	1	0	1	2	3	3	3	3	3	4	1	5
Female	164	56	No	No	No	0	19-22	9999	NA	0	1	0	0	0	0	1	9999	0	0	0	0	0	0	0	99	1	0	0	0	0	0	0	0	0	0	0	0	0	0	0	3	3	5	5	5	5	5	1	5
Female	158	43	No	yes	No	1	16-18	9999	0.1-1.0	0	0	0	1	0	0	1	9999	0	1	0	1	2	2	3	2	1	1	3	1	1	1	1	1	0	1	1	1	1	1		4	3	2	2	1	2	5	1	4
Male	176	86	No	No	No	0	36-40	30	2.0-4.9	0	0	0	1	0	E.GHB	99	9999	5	1	1	1	0	0	1	6	1	1	0	1	4	4	4	4	10	1	0	1	1	1
Female	158	42	yes	No	No	0	23-30	84	0.1-1.0	0	1	0	0	0	氣喘藥	0	9999	1	3	1	1	2	0	2	1	1	2	2	2	1	0	0	2	4	3	2	3	3	1		4	4	0	3	0	0	2	1	4
Male	161	54	yes	No	Yes	0	31-35	13	1.1-1.9	0	1	0	0	0	0	1	6	0	0	0	1	0	0	1	2	0	0	1	0	0	0	0	0	0	1	0	1	0	0
Male	173	55	yes	No	No	99	19-22	12	0.1-1.0	0	1	0	0	0	0	1	6	0	0	0	0	0	0	1	1	0	0	0	0	0	0	0	0	0
Female	164	58	yes	No	No	1	16-18	9999	2.0-4.9	0	1	0	0	0	搖頭丸	99	9999	0	0	0	0	0	0	1	1	1	1	1	0	0	1	0	1	0	1	0	2	0	0	0	2	2	1	1	1	1	1	5	1
Male	155	48	yes	yes	Yes	0	31-35	24	0.1-1.0	0	1	0	0	0	FM2	1	6	1	1	1	0	0	0	2	2	1	1	1	0	0	0	0	0	0	0	0	1	1	0	0
Female	167	60	yes	No	No	0	19-22	84	5.0-9.9	0	1	0	0	0	NA	1	24	0	0	0	0	0	0	0	0	0	0	0	0	0	0	0	0	0	1	0	0	1	1		2	3	2	2	2	2	3	3	3
Female	159	55	yes	yes	Yes	0	23-30	36	0.1-1.0	0	1	0	0	0	0	1	9999	1	2	0	2	0	1	1	2	1	2	1	1	0	0	1	2	2	1	2	2	2	2		2	2	3	3	3	4	4	1	4
Female	158	63	yes	yes	Yes	1	31-35	9999	0.1-1.0	0	1	0	0	0	0	1	12	0	0	0	0	0	0	0	0	0	0	0	0	0	0	0	0	0	0	0	0	0	0	0	1	1	0	0	0	0	0	0	0
Male	170	75	yes	yes	Yes	0	31-35	12	0.1-1.0	0	1	0	0	0	0	1	2	0	0	0	0	0	0	0	1	0	0	0	0	0	0	0	0	0	1	0	0	0	0
Male	175	88	yes	yes	No	0	16-18	9999	2.0-4.9	99	99	99	99	99	0	1	9999	0	0	0	0	0	0	0	1	1	1	4	1	0	0	0	0	0	0	0	0	0	0
Male	172	65	yes	yes	Yes	0	23-30	1	0.1-1.0	0	1	0	0	0	0	1	5	1	1	1	1	1	0	0	6	2	1	0	0	2	0	2	0	0	1	1	1	1	1
Male	165	70	yes	yes	No	0	23-30	9999	1.1-1.9	0	1	0	0	0	0	1	9999	0	0	0	0	0	0	0	0	0	0	0	0	0	0	0	0	0	0	0	0	0	0
Male	169	57	yes	yes	No	0	23-30	6	0.1-1.0	0	1	0	0	0	0	1	3	0	0	0	0	0	0	1	1	0	0	0	0	0	1	1	0	0	0	1	1	1	0	0
Male	163	43	yes	yes	No	0	19-22	13	0.1-1.0	0	1	0	0	0	0	1	1	0	1	0	0	0	0	0	0	0	0	0	0	0	0	0	0	0	0	0	0	0	0	0
Male	171	54	yes	yes	No	1	13-15	9999	5.0-9.9	0	1	0	0	0	0	99	9999	0	0	0	0	0	0	1	0	0	0	0	0	0	0	0	0	0	0	0	1	1	0	0
Male	168	90	yes	yes	No	0	23-30	9999	5.0-9.9	0	1	0	0	0	0	1	12	0	0	0	0	0	0	0	1	0	0	0	0	0	0	0	0	0	0	0	1	0	0	0
Male	180	85	yes	yes	No	0	16-18	72	5.0-9.9	0	1	0	0	0	0	1	6	0	0	0	0	0	0	0	1	0	0	0	0	0	1	0	0	0	1	0	1	0	0	0
Male	167	70	yes	yes	Yes	1	13-15	60	15.0up	0	0	1	1	0	安非他命、大麻、FM	1	7	0	1	0	0	0	0	1	1	3	3	4	2	2	2	2	2	0	0	0	0	0	0
Female	153	43	yes	No	No	0	16-18	72	2.0-4.9	0	1	0	1	0	一粒眠.安眠藥	1	3	5	5	5	5	4	5	5	6	5	5	5	4	4	4	4	4	6	4	4	4	4	4		2	3	2	3	2	3	3	3	3
Female	158	42	yes	No	No	0	23-30	9999	0.1-1.0	0	1	0	0	0	0	99	9999	0	0	0	0	0	0	1	0	0	0	1	0	0	1	0	0	0	2	0	0	0	0		1	1	2	2	2	2	3	1	3
Male	168	65	No	No	No	1	16-18	84	1.1-1.9	0	1	0	1	0	0	1	9999	3	3	1	3	3	3	2	6	4	3	2	0	4	4	4	4	0	2	2	2	0	0
Male	170	60	yes	NA	Yes	1	16-18	72	0.1-1.0	0	1	0	0	0	0	99	9999	0	0	0	0	0	0	0	2	2	2	1	0	1	2	1	0	0	0	0	2	1	0	0
Male	178	60	yes	yes	Yes	1	16-18	156	2.0-4.9	0	1	0	0	0	0	0	9999	0	3	3	3	3	3	1	3	3	3	1	3	0	0	0	0	0	1	0	1	1	0	0
Male	178	73	yes	No	Yes	1	23-30	2	0.1-1.0	0	1	0	0	0	0	1	12	0	0	0	0	0	0	0	0	0	0	0	0	0	0	0	0	0	0	0	0	0	0	0
Male	167	65	yes	yes	No	0	23-30	48	0.1-1.0	0	1	0	0	0	0	99	9999	4	2	2	0	2	2	4	6	0	2	1	1	3	2	2	2	4	4	4	4	4	2	0
Male	181	89	yes	No	Yes	0	13-15	9999	5.0-9.9	0	1	0	0	0	0	1	24	0	0	0	0	0	0	1	1	0	0	0	0	0	0	0	0	0	1	0	0	0	0	0
Male	178	75	yes	yes	Yes	0	NA	9999	NA	99	99	99	99	99	NA	99	9999	0	0	0	0	0	0	0	1	0	0	0	0	0	0	0	0	0	3	0	0	0	0	0
Male	160	45	yes	yes	No	0	16-18	41	2.0-4.9	0	1	0	0	0	咖啡包	1	6	0	1	1	0	1	2	1	2	1	2	0	0	1	1	4	1	0	0	1	0	2	1
Male	160	42	yes	No	No	1	23-30	12	0.1-1.0	0	1	0	0	0	0	1	9999	0	0	0	0	0	0	0	0	0	0	0	0	0	0	0	0	0	0	0	0	0	0	0
Female	161	52	yes	yes	No	0	23-30	1	NA	0	1	0	0	0	0	1	9999	0	0	0	0	0	0	0	0	0	0	0	0	0	0	0	0	0	0	0	0	0	0	0	2	2	1	1	1	1	1	1
Male	172	60	yes	No	No	0	13-15	1	0.1-1.0	0	1	0	0	0	0	1	4	0	0	0	0	0	0	0	1	0	0	0	0	0	0	0	0	0	2	2	2	2	2
Male	168	75	yes	No	No	0	19-22	9999	NA	0	1	0	0	0	NA	99	9999	1	1	0	0	0	0		4	1	1	1	1	0	0	0	0	99	1	1	2	0	0
Male	175	69	yes	No	No	0	23-30	24	1.1-1.9	0	1	0	0	0	0	1	13	0	1	0	0	0	0	0	0	0	1	0	0	0	0	0	0	0	0	0	0	0	0	0
Male	177	60	yes	No	No	0	16-18	24	1.1-1.9	0	1	0	0	0	0	1	6	0	0	0	0	0	0	1	1	0	0	1	0	0	0	0	0	0	1	1	2	2	0	0
Male	170	63	yes	yes	Yes	1	19-22	54	0.1-1.0	0	1	0	0	0	0	1	6	0	0	0	0	0	0	0	0	0	0	0	0	0	0	0	0	0	1	0	1	1	0	0
Male	164	57	yes	No	No	1	23-30	3	0.1-1.0	0	1	0	0	0	0	0	9999	0	0	0	0	0	0	1	99	0	0	1	0	0	0	0	0	0	0	0	0	0	0
Male	168	61	yes	yes	Yes	0	23-30	9999	2.0-4.9	0	1	0	0	0	0	1	9999	0	0	0	0	0	0	1	0	0	0	1	0	0	0	0	0	99	0	0	0	0	0	0
Male	170	60	NA	yes	No	0	16-18	12	0.1-1.0	0	1	0	0	0	0	1	120	2	1	1	1	1	1	0	2	0	0	0	4	1	1	1	1	2	0	0	0	0	0
Male	170	75	yes	yes	Yes	0	23-30	2	0.1-1.0	0	0	0	1	0	0	1	9	0	0	0	0	0	0	1	0	0	0	1	0	0	0	0	0	0	0	0	0	0	0
Male	170	72	yes	yes	No	0	31-35	1	0.1-1.0	0	1	0	0	0	0	1	9999	0	0	0	0	0	0	0	99	0	0	0	0	0	0	0	0	0	1	0	1	1	0
Male	180	60	yes	NA	Yes	0	31-35	9999	0.1-1.0	0	1	0	0	0	0	1	3	0	0	0	0	0	0	1	1	0	0	0	0	0	0	0	0	99	0	0	0	0	0
Male	999	999	yes	yes	No	0	NA	42	5.0-9.9	0	0	0	1	0	NMDA	0	9999	0	0	0	0	1	0	0	0	0	0	0	1	0	0	0	1	0	0	0	0	0	0
Male	165	50	yes	No	No	0	16-18	9999	1.1-1.9	0	1	0	0	0	0	1	9999	0	0	0	0	0	0	0	0	0	0	0	0	0	0	0	0	0	0	0	0	0	0	0
Male	174	68	yes	No	No	0	16-18	60	2.0-4.9	0	1	0	0	0	0	1	12	0	0	0	0	0	0	1	0	0	0	0	0	0	0	0	0	0	0	0	0	0	0	0
Male	181	80	yes	yes	No	1	31-35	18	0.1-1.0	0	1	0	0	0	0	1	18	0	1	1	1	1	1	1	3	1	1	1	0	1	0	1	0	1	1	1	1	1	1	0
Female	160	55	yes	No	No	1	16-18	9999	0.1-1.0	0	1	0	0	0	0	1	9999	0	0		0	0	0	1	0	0	0	1	0	0	0	0	0	0	0	0	0	0	0		1	1	0	0	0	0	0	0	0
Male	176	59	yes	yes	Yes	1	13-15	9999	5.0-9.9	0	1	0	0	0	0	1	9999	0	0	0	0	0	0	0	0	0	0	0	0	0	0	0	0	0	0	0	0	0	0
Female	157	45	yes	yes	No	0	13-15	9999	2.0-4.9	0	1	0	0	0	NA	0	9999	2	2	1	3	2	2	2	4	3	3	4	2	1	1	1	3	6	4	4	3	3	2	2	4	3	3	3	3	3	4	2	2
Male	174	80	yes	No	No	1	19-22	12	10.0-14.9	0	1	0	0	0	0	1	12	0	0	0	0	0	0	0	0	0	0	1	0	0	0	0	0	0	0	0	0	0	0
Male	176	66	No	No	No	0	16-18	12	0.1-1.0	0	1	0	0	0	0	1	4	0	0	0	0	0	0	0	0	0	0	0	0	0	0	0	0	0	0	0	0	0	0	0
Female	163	48	yes	yes	No	99	NA	9999	NA	99	99	99	99	99	NA	99	9999	0	0	0	0	0	0	0	99	0	0	0	0	0	0	0	0	0	0	0	0	1	0	0	3	3	2	3	3	4	5	1	5
Male	172	78	yes	No	Yes	1	23-30	9999	0.1-1.0	0	1	0	0	0	0	1	8	0	0	0	0	0	0	0	0	0	0	0	0	0	0	0	0	0	0	0	0	0	0
Male	175	61	yes	yes	Yes	0	23-30	9999	1.1-1.9	0	1	0	0	0	0	1	6	0	0	0	0	0	0	0	0	0	0	0	0	0	0	0	0	0	1	0	1	1	0	0
Female	162	54	No	yes	No	1	13-15	132	1.1-1.9	0	0	0	1	0	搖頭丸.咖啡	1	24	1	5	2	1	1	1	2	5	1	4	2	0	4	2	4	0	0	1	1	1	1	1	1	2	2	2	2	2	2	5	1	4
Male	172	72	yes	No	No	0	36-40	18	0.1-1.0	0	1	0	0	0	0	1	3	0	0	0	0	0	0	2	3	0	0	0	0	0	0	0	0	99	1	1	0	1	1
Male	170	55	yes	No	No	0	16-18	156	5.0-9.9	0	0	0	1	0	搖頭丸、安非他命、一	1	8	0	0	0	0	0	0	0	0	0	0	0	0	4	4	4	4	10	0	0	0	0	0	0
Male	175	65	yes	yes	No	0	23-30	1	0.1-1.0	0	1	0	0	0	0	1	3	0	0	0	0	0	0	1	0	0	0	1	0	0	0	0	0	0	0	0	0	0	0	0
Female	161	47	yes	No	No	0	16-18	97	1.1-1.9	99	99	99	99	99	0	1	24	0	0	0	0	0	0	1	3	1	1	1	1	0	0	0	1	1	3	3	4	3	2	2	2	3	4	4	4	2	4	2	3
Male	170	65	No	yes	Yes	0	13-15	120	10.0-14.9	0	1	0	0	0	0	0	9999	1	1	0	0	0	0	2	5	0	1	2	0	0	2	1	3	2	2	0	4	4	0	0
Male	170	59	yes	No	No	0	23-30	9999	0.1-1.0	0	0	1	0	0	0	1	9999	0	0	1	1	1	0	0	99	0	0	1	0	0	0	0	0	0	0	0	0	0	0	0
Male	176	67	yes	No	No	0	19-22	144	5.0-9.9	0	1	0	0	0	搖頭丸	1	26	0	0	0	0	0	0	1	2	0	0	0	0	2	2	1	4	0	2	1	1	1	1
Male	170	63	yes	No	No	1	19-22	34	1.1-1.9	0	1	0	0	0	0	1	4	0	0	0	0	0	0	0	0	0	0	0	0	0	0	0	0	0	0	0	0	0	1	0
Male	172	55	yes	yes	No	0	23-30	12	NA	0	1	0	0	0	0	1	9999	0	0	0	0	0	0	0	0	0	0	0	0	0	0	0	0	0	0	0	0	0	0
Male	180	76	yes	yes	Yes	0	16-18	9999	0.1-1.0	0	1	0	0	0	0	1	9999	2	2	2	3	3	2	3	4	2	1	2	1	3	3	3	3	4	1	1	1	1	4
Male	168	77	yes	yes	Yes	0	31-35	1	0.1-1.0	0	1	0	0	0	0	1	9999	0	0	0	0	0	0	0	0	0	0	0	0	0	0	0	0	0	0	0	0	0	0
Male	175	60	yes	No	No	0	19-22	12	0.1-1.0	0	1	0	0	0	0	1	36	0	0	0	0	0	0	0	0	0	0	0	0	0	0	0	0	0	0	0	0	0	0
Male	170	73	yes	No	Yes	0	23-30	96	10.0-14.9	0	1	0	1	0	0	1	12	5	5	5	5	5	5	5	6	5	5	5	5	4	4	4	4	6	2	1	1	1	1
Female	163	50	yes	yes	No	0	19-22	1	1.1-1.9	0	1	0	0	0	咖啡包.安非他命	1	9	0	0	0	0	0	0	0	0	1	1	0	0	0	0	0	0	0	0	0	1	1	0		1	1	1	1	1	1	2	4	3
Male	172	60	yes	No	No	1	23-30	6	0.1-1.0	0	1	0	0	0	0	1	3	2	3	3	2	2	2	2	3	2	1	1	1	2	2	2	2	2	1	1	1	1	1
Male	168	55	yes	yes	No	0	23-30	1	NA	0	1	0	0	0	0	1	4	0	0	0	0	0	0	0	0	1	0	0	0	0	0	0	0	0	0	0	0	0	0
Male	174	58	yes	No	No	0	19-22	9999	0.1-1.0	0	1	0	0	0	0	99	9999	0	0	0	0	0	0		0	0	1	1	0	0	0	0	0	0	0	1	0	0	0	0
Female	154	50	yes	yes	No	0	23-30	9999	0.1-1.0	0	1	0	0	0	0	1	3	3	3	3	3	3	1	2	5	3	3	2	3	4	4	4	4	99	2	2	3	2	2	0	3	3	3	3	3	3	3	2	5
Female	158	53	yes	yes	No	0	23-30	9999	NA	0	1	0	0	0	0	1	6	0	1	0	0	0	0	0	0	0	0	0	0	0	0	0	0	0	0	0	0	0	0	0	4	3	4	3	4	5	5	1	4
Male	169	75	yes	No	No	0	13-15	12	0.1-1.0	0	1	0	0	0	0	1	9999	0	0	0	0	0	0	1	99	1	1	1	0	0	0	0	0	99	0	0	0	0	0
Male	178	59	yes	No	Yes	0	19-22	9999	1.1-1.9	0	1	0	0	0	0	1	6	0	0	0	0	0	0	0	0	0	0	0	0	0	0	0	0	0	1	0	1	1	0
Male	171	90	yes	yes	Yes	0	23-30	9999	0.1-1.0	0	1	0	0	0	0	1	8	0	0	0	0	0	0	1	0	0	0	1	0	0	0	0	0	2	0	0	0	0	0
Male	183	75	yes	yes	No	0	19-22	9999	0.1-1.0	0	1	0	0	0	0	99	9999	1	1	0	2	2	2	0	99	1	1	0	0	1	1	1	1	2	1	1	1	1	0	0
Female	158	50	No	No	No	1	16-18	1	0.1-1.0	1	0	0	0	0	0	1	21	0	0	0	0	0	0	0	0	0	0	0	0	0	0	0	0	0	0	0	0	1	0	0	1	1	0	0	0	0	0	0	0
Male	167	70	yes	yes	Yes	0	19-22	3	0.1-1.0	0	1	0	0	0	0	1	9999								99					3	3	3	3	99	1	1	1	1	1	1
Male	172	68	yes	No	No	0	19-22	9999	NA	0	1	0	0	0	0	1	9999	0	0	0	0	0	0	0	0	0	0	0	0	0	0	0	0	0	0	0	0	0	0
Male	166	91	No	No	No	0	19-22	14	1.1-1.9	0	0	1	1	0	FM2, 搖頭丸	1	96	4	1	1	1	2	1	2	0	0	0	0	2	0	1	0	0	99
Male	162	50	yes	yes	Yes	0	23-30	9999	NA	0	1	0	0	0	0	1	9999	0	3	3	3	3	3	0	3	0	0	0	0	0	0	0	0	0	2	2	2	1	1
Female	156	48	yes	No	No	0	13-15	60	5.0-9.9	0	0	0	1	0	0	1	18	3	5	5	5	5	5	5	6	5	5	5	3	4	4	4	4	8	4	4	2	4	4		1	2	2	2	1	1	1	2	2
Male	162	50	yes	No	Yes	1	16-18	2	0.1-1.0	0	1	0	0	0	0	1	6	0	2	2	0	0	0	0	5	0	1	0	0	0	0	0	0	0	0	0	0	0	0	0
Male	170	70	yes	yes	No	1	13-15	96	10.0-14.9	0	1	0	0	0	0	0	9999	0	0	0	0	0	0	0	0	0	0	0	0	0	0	0	0	0	1	0	1	1	1
Male	176	56	yes	No	No	1	23-30	1	0.1-1.0	0	1	0	0	0	0	1	9999	0	0	0	0	0	0	0	0	0	0	0	0	0	0	0	0	0	0	0	0	0	0	0
Male	170	68	yes	yes	Yes	0	19-22	9999	0.1-1.0	0	1	0	0	0	0	1	9999	0	0	0	0	0	0	0	0	0	0	0	0	0	0	0	0	0	0	0	0	0	0
Female	155	52	yes	yes	No	1	36-40	2	0.1-1.0	0	1	0	0	0	0	1	9999	0	0	0	0	0	0	0	0	0	0	0	0	0	0	0	0	0	0	0	0	0	0		3	3	3	3	3	3	3	1	3
Male	163	46	yes	No	Yes	1	19-22	9999	0.1-1.0	0	1	0	0	0	0	1	12	1	3	2	0	0	0	1	1	0	2	1	0	0	0	0	0	0	1	0	1	0	0
Female	163	55	yes	yes	No	0	23-30	9999	1.1-1.9	0	1	0	0	0	0	0	9999	2	4	4	4	3	3	3	4	4	3	2						99							2	2	2	2	2	3	3	1	3
Male	170	60	yes	yes	Yes	1	13-15	72	1.1-1.9	0	1	0	0	0	0	0	9999	1	1	1	1	1	1		4	2	2	2	2	1	1	1	1	0	1	1	1	1	1	1
Female	158	50	yes	No	Yes	1	23-30	36	2.0-4.9	0	1	0	0	0	0	1	36	0	2	0	2	0	0	3	4	2	2	1	1	1	0	1	2	0	1	0	1	1	0		1	2	2	3	3	3	2	0	0
Female	155	43	yes	yes	No	0	16-18	48	1.1-1.9	0	1	0	1	0	0	0	9999	1	0	1	1	1	0	0	4	1	3	0	2	2	0	2	4	8	3	3	3	3	3		3	3	3	3	3	3	4	1	4
Male	171	64	yes	No	Yes	0	23-30	9999	0.1-1.0	99	99	99	99	99	0	99	9999	4	3	3	2	2	2	1	4	2	2	1	0	2	2	2	0	0	3	3	2	2	2	0
Male	168	50	yes	yes	No	1	19-22	12	0.1-1.0	0	1	0	0	0	0	0	9999	0	1	0	1	0	0	1	3	1	1	1	0	0	0	0	0	0	2	1	1	1	1
Male	170	65	yes	No	Yes	0	16-18	12	0.1-1.0	0	1	0	0	0	0	1	2	0	0	0	0	0	0	0	0	0	0	0	0	0	0	0	0	0	0	0	0	0	0	0
Male	176	65	yes	No	No	0	23-30	12	1.1-1.9	0	1	0	0	0	0	1	1	0	0	0	0	0	0	0	2	0	0	0	0	0	0	0	0	0	0	0	0	0	0
Male	168	70	yes	yes	Yes	0	19-22	9999	2.0-4.9	0	1	0	0	0	0	1	2	1	1	0	0	1	1	1	2	0	1	0	0	0	4	4	4	0	3	1	1	1	0
Male	177	62	yes	yes	No	1	19-22	12	0.1-1.0	0	1	0	0	0	0	1	12	0	0	0	0	0	0	0	0	0	0	0	0	0	0	0	0	0	0	0	0	0	0
Male	179	77	No	No	No	0	19-22	1	0.1-1.0	0	1	0	0	0	0	1	9999	1	1	1	1	1	1	1	2	1	1	1	1	0	0	0	1	0	4	0	1	1	1
Male	180	67	yes	yes	Yes	1	19-22	12	0.1-1.0	0	1	0	0	0	0	1	6		1	0	0	0	0	0	0	0	1	0	0	0	0	0	0	0	2	0	2	1	1	0
Male	177	65	yes	No	No	0	41-45	15	0.1-1.0	0	0	0	1	0	0	1	9999	0	0	0	0	0	0	1	1	0	1	1	0	0	0	0	0	0	3	1	1	1	0	0
Male	166	58	yes	yes	Yes	0	23-30	1	0.1-1.0	0	1	0	0	0	0	1	9999	0	3	3	1	2	0	1	2	0	1	1	0	1	0	1	1	0	1	1	1	1	1
Male	175	72	yes	yes	Yes	0	23-30	9999	NA	0	1	0	0	0	NA	1	6	0	0	0	0	0	0	0	0	0	0	0	0	0	0	0	0	0	0	0	0	0	0
Male	172	70	yes	yes	Yes	0	23-30	1	0.1-1.0	0	1	0	0	0	0	1	9999								0	0	0	0	0	0	0	0	0	0	0	0	0	0	0
Male	176	82	yes	yes	No	0	19-22	12	NA	0	1	0	0	0	搖頭丸	1	36	4	5	4	3	5	5	2	6	4	5	1	3					99
Male	175	85	yes	yes	Yes	0	16-18	9999	NA	0	1	0	0	0	0	1	24	0	0	0	0	0	0	0	0	0	0	0	0	0	0	0	0	99	0	0	0	0	0
Male	178	60	yes	yes	Yes	0	19-22	1	0.1-1.0	0	1	0	0	0	0	1	12	0	1	0	0	0	0	0	0	0	1	0	0	0	0	0	0	0	1	0	1	1	1
Male	168	65	yes	No	Yes	0	23-30	12	0.1-1.0	0	1	0	0	0	0	1	12	0	0	0	0	0	0	0	0	0	0	0	0	0	0	0	0	0	0	0	0	0	0
Female	162	45	yes	yes	No	99	16-18	9999	NA	0	1	0	0	0	0	1	9999	0	0	0	0	0	0	0	0	0	0	0	0	0	0	0	0	0	0	0	0	0	0		1	1	0	0	0	0	0	0	0
Male	165	52	yes	No	No	0	19-22	9999	0.1-1.0	0	1	0	0	0	0	1	12	0	0	0	0	0	0	1	1	0	0	1	0	0	0	0	0	0	0	0	0	0	0	0
Female	155	48	yes	yes	No	0	31-35	9999	NA	0	1	0	0	0	0	1	9999	0	0	0	0	0	0		99	0	0	0	0	0	0	0	0	0	0	0	0	0	0	0	1	1	3	3	3	3	3	1	4
Female	155	46	yes	yes	No	1	16-18	6	NA	0	1	0	0	0	0	1	3	0	0	0	0	0	0	0	0	0	0	0	0	0	0	0	0	0	0	1	1	0	0	0	2	1	2	1	1	2	3	1	3
Female	166	57	yes	yes	No	0	41-45	9999	NA	0	1	0	0	0	0	1	9999	0	0	0	0	0	0	1	0	0	0	1	0	0	0	0	0	0	0	0	0	0	0	0	3	3	3	3	3	3	3	1	3
Male	999	999	yes	yes	Yes	1	23-30	9999	0.1-1.0	0	1	0	0	0	0	1	9999	1	1	0	0	0	0	1	1	0	1	1	0	0	0	0	0	0	0	0	0	0	0	0
Female	165	58	No	yes	No	1	19-22	60	1.1-1.9	0	1	0	1	0	0	1	48	5	5	2	2	2	1	4	6	2	5	3	0	4	4	4	4	0	2	0	1	0	0		3	3	3	3	3	3	4	1	4
Female	165	47	No	No	No	0	NA	9999	NA	99	99	99	99	99	NA	99	9999	0	0	0	0	0	0	0	0	0	0	2	1	1	1	0	2	4	0	0	0	0	0		1	1	0	0	0	0	2	2	1
Male	170	84	yes	No	Yes	0	13-15	9999	0.1-1.0	0	1	0	0	0	0	1	9999	0	0	0	0	0	0		0	0	0	0	0	0	0	0	0	99	0	0	0	0	0
Male	160	55	yes	No	No	99	23-30	11	0.1-1.0	0	1	0	0	0	0	1	2	3	3	4	3	5	3	0	1	1	2	4	3	1	3	0	0	0	0	0	0	0	0	0
Male	999	999	yes	No	No	0	23-30	120	2.0-4.9	1	0	0	0	0	0	99	9999	0	0	0	0	0	0	0	0	0	0	0	0	0	0	0	0	0	0	0	0	0	0	0
Male	165	70	yes	yes	Yes	1	19-22	12	0.1-1.0	0	1	0	0	0	0	1	12	0	0	0	0	0	0	0	1	0	0	0	0	0	0	0	0	0	2	1	0	0	0	0
Female	154	48	yes	yes	No	0	23-30	24	0.1-1.0	0	1	1	0	0	0	1	7	0	0	0	0	0	0	3	2	1	1	2	1	1	1	1	1	0	4	3	1	4	4		1	1	1	1	1	1	0	3	1
Male	173	66	yes	No	No	0	19-22	24	0.1-1.0	99	99	99	99	99	0	1	1	1	2	0	0	0	0	0	2	1	1	0	0	1	0	0	0	0	1	0	0	0	0	0
Male	170	50	yes	yes	No	0	16-18	6	1.1-1.9	0	1	0	0	0	0	1	3	0	0	0	0	0	0	0	0	1	0	0	0	2	2	2	2	0	0	0	0	0	0
Male	164	50	No	No	No	0	16-18	3	0.1-1.0	0	1	0	0	0	0	1	7								99									99
Female	159	37	yes	yes	No	1	16-18	72	5.0-9.9	0	1	0	0	0	0	0	9999	0	0	0	0	0	0	0	0	0	0	1	0	0	0	0	0	0	0	0	1	1	0		1	1	1	0	0	0	0	0	0
Female	162	44	yes	yes	No	0	16-18	9999	NA	99	99	99	99	99	NA	99	9999								99	0	0	0	0	0	0	0	0	0	0	0	0	0	0		1	1	0	0	0	0	0	0	0
Female	157	45	yes	yes	No	0	23-30	9999	0.1-1.0	0	1	0	0	0	安非他命	1	54	0	0	0	0	0	0	1	0	0	0	2	0	0	0	0	0	0	0	0	0	0	0	0	1	1	2	2	2	2	2	4	2
Male	177	60	yes	No	Yes	0	19-22	12	1.1-1.9	0	1	0	0	0	0	1	6	1	0	0	0	0	0	1	2	0	1	0	0	0	0	0	0	0	1	0	1	1	0
Male	173	55	yes	yes	Yes	0	19-22	12	0.1-1.0	0	1	0	0	0	0	1	12	0	1	0	0	0	0	1	0	0	0	1	0	0	0	0	0	0	0	0	0	0	0	0
Male	178	85	yes	yes	Yes	0	23-30	9999	2.0-4.9	0	1	0	0	0	0	99	9999	0	1	0	0	0	0	0	0	0	1	0	0	0	0	0	0	0	0	1	1	1	0	0
Male	176	65	yes	No	No	0	16-18	9999	0.1-1.0	0	1	0	0	0	安非他命	1	1	1	1	1	1	2	2	3	4	2	2	3	2	1	1	2	2	4	2	2	2	2	2
Male	197	80	yes	yes	Yes	1	16-18	84	15.0up	0	1	0	0	0	0	99	9999	0	0	0	0	0	0	0	3	0	0	0	0	0	0	0	0	0	0	0	0	0	0	0
Male	173	68	yes	yes	No	1	19-22	9999	2.0-4.9	99	99	99	99	99	0	0	9999		0	0	0	0	0	0	0	0	0	0	0	0	0	0	0	0	0	0	0	0	0	0
Male	159	54	No	No	No	0	13-15	60	NA	0	1	1	1	0	安非他命	1	24	1	2	1	1	0	1	1	4	0	1	1	0	1	1	1	0	0	0	0	0	0	0	0
Male	173	60	yes	yes	No	0	19-22	12	0.1-1.0	0	1	0	1	0	0	1	9999	0	0	0	0	0	0	0	0	0	0	0	0	0	0	0	0	0	0	0	0	0	0
Male	177	65	yes	No	Yes	0	19-22	158	2.0-4.9	0	0	0	0	1	0	0	9999	0	5	3	5	5	0	1	6	1	5	1	5	4	4	4	4	10	4	2	2	3	2	3
Female	156	44	No	No	No	0	16-18	9999	0.1-1.0	0	0	0	1	0	0	1	5	1	5	5	5	5	5	5	99	3	5	5	2	4	4	4	4	2	1	0	0	0	0
Male	170	85	yes	No	No	0	19-22	9999	0.1-1.0	0	1	0	0	0	0	1	60	0	0	0	0	0	0	1	0	0	0	1	0	0	0	0	0	0	0	0	0	0	0	0
Male	172	55	yes	yes	Yes	1	19-22	13	0.1-1.0	0	1	0	0	0	0	1	1	0	1	0	0	0	0	0	0	0	0	0	0	0	0	0	0	0	0	0	1	1	0	0
Female	160	45	yes	No	No	0	23-30	24	1.1-1.9	0	1	0	0	0	0	1	3	1	2	0	0	3	1	1	4	1	0	1	0	1	3	2	2	0	0	1	1	0	0		3	3	4	3	3	4	4	3	4
Female	160	70	yes	yes	No	0	16-18	24	1.1-1.9	0	1	0	1	0		1	3	1	2	3		2	1	3	5	3	2	3	1	2	3	3	2	4	2	2	4	4	2		3	3	4	4	3	4	4	1	3
Male	172	70	yes	No	No	1	19-22	9999	NA	0	1	0	0	0	NA	99	9999	1	0	0	0	0	0	0	99	0	0	0	0	0	0	0	0	0	0	0	0	0	0
Male	183	65	yes	yes	Yes	1	23-30	3	0.1-1.0	0	1	0	0	0	0	1	9999	0	0	0	0	0	0	0	1	0	0	0	0	0	0	0	0	0	1	0	1	0	1
Male	177	56	yes	yes	Yes	0	16-18	12	NA	0	1	0	0	0	0	1	3	0	0	0	0	0	0	0	0	0	0	0	0	0	0	0	0	0	0	0	0	0	0
Female	162	46	yes	yes	No	1	16-18	6	0.1-1.0	0	1	0	0	0	0	1	6	0	0	0	0	0	0	0	2	0	0	0	0	0	0	0	0	0	1	1	1	1	0	0	1	1	2	2	2	2	2	1	5
Male	172	58	yes	yes	Yes	0	19-22	12	1.1-1.9	0	1	0	0	0	0	1	24	1	1	1	2	1	1	0	2	0	0	0	1	1	1	2	2	1	1	1	1	2	2	0
Male	168	80	yes	yes	Yes	0	19-22	9999	1.1-1.9	0	1	0	0	0	0	1	6	0	0	0	0	0	0	0	0	1	1	0	1	0	0	0	0	0	1	1	3	3	2
Female	154	48	yes	No	No	1	19-22	1	0.1-1.0	0	1	0	0	0	0	1	2	1	3	1	1	3	0	3	2	2	1	2	0	2	2	0	0	1	1	0	1	0	0		3	3	2	3	4	3	3	1	4
Male	181	73	yes	yes	Yes	0	23-30	9999	NA	0	0	1	0	0	0	1	9999	0	0	0	0	0	0	0	1	1	1	0	1	0	0	1	0	0	1	0	0	0	0
Male	176	60	yes	No	No	0	19-22	1	0.1-1.0	0	1	0	0	0	0	1	55	0	0	0	0	0	0	0	0	0	0	0	0	0	0	0	0	0	0	0	0	0	0	0
Male	175	60	yes	No	Yes	0	19-22	36	2.0-4.9	0	1	0	0	0	0	1	6	0	0	0	0	0	0	0	0	0	0	0	0	0	0	0	0	0	0	0	0	0	0	0
Male	167	45	yes	No	NA	0	23-30	11	NA	99	99	99	99	99	0	1	15	0	0	0	0	0	0	0	0					0	0	0	0	0	1	0	0	0	0	0
Male	171	70	yes	No	Yes	1	16-18	96	2.0-4.9	0	1	0	0	0	0	1	5	1	1	1	0	0	0	1	1	1	1	1	0	0	0	0	0	1	1	1	1	1	1	1
Female	999	999	NA	NA	NA	99	NA	9999	NA	99	99	99	99	99	搖頭丸	1	12	4	4	2	1	1	3	2	5	2	3	2	2	4	3	1	3	4	2	2	2	2	2
Male	170	75	yes	No	Yes	0	16-18	9999	2.0-4.9	0	1	0	1	0	0	1	8	0	1	0	0	1	0	1	2	0	1	1	0	2	2	4	3	0	1	1	1	1	1	0
Male	173	54	yes	yes	No	0	16-18	96	2.0-4.9	0	1	0	0	0	0	0	9999	1	4	4	4	4	3	3	6	0	3	3	1	1	3	1	1	0	2	2	1	2	1
Female	158	57	yes	No	No	1	16-18	60	2.0-4.9	0	1	0	0	0	0	1	9999	1	0	0	0	0	0	2	3	1	1	1	0	0	0	0	0	0	1	1	1	1	1		3	3	2	2	2	2	2	1	1
Female	152	43	yes	yes	No	0	23-30	9999	NA	0	1	0	0	0	0	1	9999			0	0	0	0	1	0	0	0	1	0	0	0	0	0	0	0	0	0	0	0	0	1	1	0	0	0	0	0	0	0
Male	168	70	yes	yes	No	1	31-35	9999	0.1-1.0	0	1	0	0	0	0	1	7		0	0	0	0	0	0	1	0	0	0	0	0	0	0	0	99	0	0	0	0	0	0	4
Male	178	71	yes	No	No	0	16-18	9999	0.1-1.0	0	1	0	0	0	0	1	36	3	3	3	3	3	3	1	0	0	0	0	0	0	0	0	0	0	0	0	0	0	0	0
Male	168	62	yes	yes	Yes	0	19-22	12	0.1-1.0	0	1	0	0	0	0	1	24	0	0	0	0	0	0	0	0	0	0	0	0	0	0	0	0	0	1	0	0	0	0	0
Male	168	68	yes	yes	Yes	0	31-35	15	0.1-1.0	0	1	0	0	0	0	1	24	0	0	0	0	0	0	0	2	0	0	0	0	0	0	0	0	0	3	2	3	3	0	1
Male	170	64	yes	yes	Yes	0	16-18	9999	1.1-1.9	0	1	0	0	0	0	1	9	3	3	3	3	3	3	1	5	2	2	1	0	1	1	1	1	0	3	1	3	2	2	0
Female	153	41	yes	yes	No	1	16-18	12	1.1-1.9	0	1	0	0	0	0	1	25	1	1	0	0	0	0	1	0	1	1	0	1	0	0	0	1	0	0	0	0	0	0		2	2	2	3	2	2	3	1	2
Male	170	70	yes	yes	No	99	23-30	5	0.1-1.0	99	99	99	99	99	0	1	72	0	0	0	0	0	0	0	0	0	0	1	0	0	0	0	0	0	3	1	0	1	1	0
Male	183	90	No	yes	No	1	19-22	3	1.1-1.9	0	1	0	0	0	0	1	8								99									99
Male	176	68	yes	yes	Yes	1	16-18	60	0.1-1.0	0	1	0	0	0	0	1	12	1	0	0	0	0	0	0	0	1	0	1	0	0	0	0	0	0	1	0	0	0	0	0
Male	172	60	yes	yes	Yes	1	23-30	6	0.1-1.0	99	99	99	99	99	0	1	1	0	0	0	0	0	0	0	0	0	0	0	0	0	0	0	0	0	0	0	0	0	0
Male	170	70	yes	yes	Yes	1	19-22	9999	5.0-9.9	0	1	0	0	0	搖頭丸	1	6	1	0	1	0	0	1	0	2	0	1	0	0	1	0	0	0	0	0	1	1	1	0	0
Male	170	62	yes	yes	Yes	0	23-30	9999	0.1-1.0	0	1	0	0	0	0	1	9	0	0	0	0	0	0	1	99	0	0	1	0	0	0	0	0	0	1	0	0	0	0
Male	173	90	No	No	No	0	7月12日	12	0.1-1.0	0	1	0	0	0	0	1	9999	0	0	0	0	0	0	0	0	0	0	0	0	0	0	0	0	0	0	0	0	0	0
Female	157	45	yes	No	No	0	16-18	9999	0.1-1.0	0	1	0	0	0	0	1	24	3	4	5	4	4	3	2	1	3	3	2	1	2	0	0	3	4	0	0	0	1	0		1	1	1	2	1	1	2	1	1
Male	182	77	No	No	No	0	13-15	72	5.0-9.9	0	1	0	1	0	搖頭丸	1	24	0	1	0	1	0	1	1	3	0	1	1	0	1	1	0	0	0	1	1	1	1	0
Male	190	80	yes	yes	No	1	16-18	60	0.1-1.0	0	1	0	0	0	0	1	24	0	0	0	0	0	0	0	0	0	0	0	0	0	0	0	0	0	0	0	0	0	0	0
Male	176	60	yes	yes	No	0	19-22	1	0.1-1.0	0	1	0	0	0	0	1	15	3	1	1	1	2	2	2	6	0	1	2	1	4	4	4	4	8	2	3	4	4	4	1
Male	181	75	yes	yes	Yes	0	31-35	6	0.1-1.0	0	1	0	0	0	0	1	5	0	0	0	0	0	0	0	0	0	0	0	0	0	0	0	0	0	0	0	0	0	0
Female	152	48	yes	yes	No	0	23-30	12	1.1-1.9	0	1	0	0	0	0	0	9999	1	1	1	0	1	1	2	4	3	1	3	0	0	1	0	0	99	1	0	0	0	0		1	1	1	1	1	1	1
Male	170	57	yes	yes	Yes	1	16-18	1	0.1-1.0	0	1	0	0	0	0	1	12	0	2	1	0	0	1	0	1	0	0	0	0	1	0	0	0	2	0	0	0	0	0
Female	168	54	yes	No	No	0	23-30	6	2.0-4.9	0	1	0	0	0	0	1	2	0	1	0	0	0	0	2	2	0	0	2	1	0	0	0	0	0	1	0	0	0	0		3	3	3	4	4	5	5	1	5
Male	168	65	yes	yes	Yes	1	16-18	12	10.0-14.9	0	1	0	0	0	0	1	17	2	3	2	3	2	0	1	4	2	2	1	1	1	0	0	0	0	1	1	1	1	1
Male	180	90	yes	yes	No	0	46-98	36	0.1-1.0	0	1	0	0	0	0	1	6	0	0	0	0	0	0	1	0	0	0	1	0	0	0	0	0	0	0	0	0	0	0	0
Male	175	55	yes	yes	No	1	23-30	18	0.1-1.0	0	1	0	0	0	0	1	6	0	0	0	0	0	0	0	0	0	0	0	0	0	0	0	0	0	1	0	0	0	0	0
Male	178	55	yes	yes	Yes	0	16-18	3	0.1-1.0	0	1	0	0	0	0	1	12	1	0	0	0	0	0	1	0	0	0	1	0	0	0	0	0	0	0	0	0	0	0	0
Male	178	70	yes	yes	Yes	0	16-18	12	15.0up	0	1	0	0	0	0	1	4	0	1	0	0	0	0	1	0	1	1	1	0	0	0	0	0	1	0	0	0	0	0
Male	167	62	yes	yes	Yes	1	19-22	24	0.1-1.0	0	1	0	0	0	0	1	9999	0	0	0	0	0	0	0	0	0	0	1	0	1	1	1	1	0	1	1	1	1	0
Male	999	999	yes	No	No	1	16-18	120	2.0-4.9	0	0	0	1	0	0	1	24	3	5	5	4	4	5	5	6	5	5	5		4	4	4	4	6	3	3	3	3	3
Male	170	85	yes	yes	Yes	1	23-30	120	5.0-9.9	0	1	0	1	0	0	0	9999	3	4	3	3	4	3	3	5	5	5	4	3	2	3	1	1	8	2	1	2	2	3
Male	170	55	yes	No	No	1	16-18	1	0.1-1.0	0	1	0	0	0	NA	1	12	0	0	0	0	0	0	0	0	0	0	0	0	0	0	0	0	0	0	0	0	0	0	0
Male	160	55	yes	No	No	0	36-40	15	2.0-4.9	0	1	0	0	0	0	1	9999	0	0	0	0	0	0	0	0	0	0	0	0	0	0	0	0	99	0	0	0	0	0
Male	170	80	yes	No	No	1	16-18	13	15.0up	0	1	0	0	0	0	1	1	0	0	0	0	0	0	0	0	0	0	0	0	0	0	0	0	0	0	0	0	0	0	0
Male	178	73	yes	No	No	1	13-15	9999	NA	0	1	0	0	0	0	1	6	0	0	0	0	0	0	0	0	0	0	0	0	0	0	0	0	0	0	0	0	0	0	0
Male	172	80	yes	No	No	1	19-22	12	1.1-1.9	0	1	0	0	0	0	1	12	0	0	0	0	0	0	0	0	0	0	0	0	0	0	0	0	0	0	0	0	0	0
Male	175	75	yes	yes	Yes	0	13-15	36	5.0-9.9	0	1	0	0	0	0	99	9999	0	0	0	0	0	0	0	0	0	0	1	0	0	0	0	0	0	0	0	0	0	0	0
Male	171	85	No	yes	Yes	0	13-15	9999	0.1-1.0	0	0	0	1	0	0	1	6	0	0	0	0	0	0	0	6	0	0	0	0	0	0	0	0	0	1	1	0	0	0	0
Male	174	66	No	yes	No	1	19-22	6	0.1-1.0	0	1	0	0	0	0	1	6	0	0	0	0	0	0	1	0	0	0	1	0	0	0	0	0	0	1	0	0	0	0
Male	176	63	yes	yes	Yes	1	7月12日	102	15.0up	0	1	0	0	0	0	99	9999	0	0	0	0	0	0	0	0	0	0	0	0	0	0	0	0	0	4	4	4	4	4
Female	156	45	No	yes	No	1	NA	9999	NA	0	1	0	0	0	NA	1	6	0	5	0	0	0	0	2	4	0	0	3	0	0	0	0	4	8	0	1	1	0	1	0	2	3	2	3	3	2
Female	162	48	yes	yes	No	0	16-18	12	0.1-1.0	0	1	0	0	0	0	1	3	0	0	0	0	0	0	0	2	1	1	0	0	0	0	0	0	0	1	0	0	0	0		1	1	0	0	0	0	0	0	0
Male	176	82	yes	yes	No	0	19-22	12	0.1-1.0	0	1	0	1	0	搖頭丸、神仙水	1	24	5	5	5	5	5	5	1	6	4	5	1	5	4	4	4	4	4	2	1	1	2	2
Male	166	69	yes	No	Yes	0	41-45	14	1.1-1.9	0	1	0	0	0	0	99	9999	1	0	0	0	0	0	0	2	1	1	0	1	0	0	0	1	3
Male	170	68	yes	yes	Yes	0	13-15	60	2.0-4.9	0	1	0	0	0	0	1	12	1	1	1	1	1	1	1	1	1	1	1	1	0	0	0	0	2	1	1	1	1	1
Male	176	70	yes	yes	Yes	0	16-18	12	1.1-1.9	0	1	0	0	0	0	0	9999	0	1	0	0	0	0	0	0	0	0	0	0	0	0	0	0	0	0	0	0	0	0
Male	162	64	yes	yes	Yes	1	19-22	9999	0.1-1.0	0	1	0	0	0	0	1	9999	0	0	0	0	0	0	1	0	2	0	1	0	0	0	0	0	4	0	1	0	0	0
Male	174	75	yes	yes	No	0	16-18	36	2.0-4.9	0	1	0	0	0	0	1	24	2	3	1	0	0	0	1	2	1	1	1	0	2	2	4	4	0	0	0	1	0	0
Female	158	51	yes	yes	Yes	0	19-22	36	0.1-1.0	0	1	0	0	0	0	1	9999	2	3	1	3	3	1	2	4	2	2	2	1	3	3	3	3	7	2	1	0	0	1	0	2	2	2	2	2	3	3	2	3
Female	155	50	yes	yes	No	0	23-30	60	NA	0	1	0	0	0	0	1	6	0	0	0	0	0	0	1	0	0	0	1	0	0	0	0	0	0	1	1	1	1	1		3	3	0	0	0	0	0	0	0
Male	172	60	yes	No	No	1	16-18	60	2.0-4.9	0	1	0	0	0	0	99	9999	0	0	0	0	0	0	0	0	0	0	0	0	0	0	0	0	0	1	1	1	1	1	1
Male	180	78	yes	No	Yes	0	23-30	28	0.1-1.0	0	1	0	0	0	0	1	6	0	0	0	0	0	0	0	0	0	0	0	0	0	0	0	0	0	0	0	0	0	0
Male	173	62	yes	yes	Yes	0	23-30	12	NA	0	1	0	0	0	0	1	9999	1	1	1	1	1	1	0	99	1	1	0	0	0	0	0	0	99	0	0	0	0	0
Male	999	999	yes	yes	No	0	13-15	36	0.1-1.0	0	1	0	0	0	0	99	9999	0	0	0	1	0	0	0	0	0	0	1	0	0	0	0	1	1	0	0	0	1	0
Male	165	70	yes	yes	No	0	NA	9999	NA	99	99	99	99	99	0	99	9999	0	0	0	0	0	0	1	0	0	0	1	0	0	0	0	0	0	1	1	1	1	0	0
Male	170	999	yes	yes	Yes	0	NA	120	1.1-1.9	0	1	0	0	0	0	1	12	1	0	0	0	1	1	0	2	1	1	0	0	0	0	1	1	0	1	1	2	2	0
Female	168	51	yes	yes	No	0	31-35	8	NA	0	1	0	0	0	MDMA	1	3	1	0	0	1	0	1	0	2	0	0	1	0	0	1	1	1	0	2	1	1	1	1		3	3	3	3	3	3	3	3	3
Male	169	63	yes	yes	Yes	1	NA	120	5.0-9.9	0	1	0	0	0	0	0	9999	0	1	0	0	0	0	0	3	0	1	0	0	0	0	0	0	0	0	1	1	1	1
Male	171	62	yes	yes	Yes	1	19-22	6	1.1-1.9	0	1	0	0	0	0	1	2	1	0	0	0	0	0	1	4	0	0	1	1	0	0	0	1	0	1	2	2	2	1
Male	170	57	yes	No	No	1	16-18	120	5.0-9.9	0	1	0	0	0	0	99	9999	1	0	1	0	2	1	0	2	0	0	0	0	0	0	0	0	0	0	0	1	1	1
Male	178	78	yes	yes	No	0	23-30	3	NA	0	1	0	0	0	0	1	9999	0	0	0	0	0	0	0	0	0	0	0	0	0	0	0	0	0	0	0	0	0	0
Male	180	105	yes	No	No	0	16-18	6	0.1-1.0	0	1	0	0	0	0	1	12		2	0	0	0	0	0	0	0	0	0	0	0	0	0	0	0	0	0	0	0	0	0
Male	172	89	yes	No	No	0	13-15	9999	NA	1	0	0	0	0	0	1	120	4	5	5	1	4	3	1	6	3	5	1	0	3	3	2	3	0	2	2	2	1	2
Male	174	54	yes	yes	Yes	0	16-18	9999	15.0up	0	1	0	0	0	海洛因、古柯鹼、搖頭	1	19	0	0	0	0	0	0	0	0	0	0	0	0	0	0	0	0	0	0	0	0	0	0	0
Male	169	57	yes	yes	Yes	0	13-15	36	2.0-4.9	0	1	0	0	0	0	1	5	0	0	0	0	0	0	1	1	0	0	0	0	0	1	0	1	0	0	0	0	0	0
Male	180	98	yes	yes	Yes	0	16-18	12	5.0-9.9	0	1	0	0	0	搖頭丸	1	5	0	0	0	0	0	0	1	1	0	0	0	0	0	0	0	0	0	0	0	0	0	0	0
Male	174	63	yes	yes	Yes	0	16-18	12	0.1-1.0	0	1	0	0	0	0	1	11	0	0	0	0	0	0	0	0	0	0	0	0	0	0	0	0	0	0	0	0	0	0	0
Male	176	58	No	No	No	0	19-22	96	0.1-1.0	0	1	0	0	0	0	99	9999	0	0	0	0	0	0	1	1	1	0	0	0	0	0	0	0	0	4	2	3	4	0	1
Male	175	65	yes	No	Yes	1	16-18	12	0.1-1.0	0	1	0	0	0	0	1	6	0	0	0	0	0	0	0	0	0	0	0	0	0	0	0	0	0	0	0	0	0	0	0
Male	174	74	yes	yes	No	0	23-30	1	0.1-1.0	99	99	99	99	99	0	1	9999	0	0	0	0	0	0	0	0	0	0	0	0	0	0	0	0	0	0	0	0	0	0	0
Male	171	75	No	yes	No	0	23-30	6	0.1-1.0	0	1	0	0	0	0	1	3	0	1	0	0	0	1	1	2	1	0	1	0	0	0	0	0	0	1	0	0	1	0	0
Male	178	80	yes	No	No	1	23-30	48	2.0-4.9	0	1	0	1	0	0	1	3	4	5	4	5	5	5	5	6	4	5	5	4	4	4	4	4	8	2	3	2	2	2
Female	163	45	yes	yes	No	0	16-18	9999	1.1-1.9	0	1	0	0	0	0	0	9999	2	1	3	0	3	4	4	6	1	1	4	5	1	4	0	4	8	1	1	1	1	1
Female	159	45	yes	No	No	0	31-35	9999	NA	0	1	0	0	0	抗生素	1	9999	1	1	1	0	0	0	1	4	2	1	1	1	2	1	0	3	4	1	0	1	1	1		1	3	3	3	2	3	2	3	3
Female	163	52	yes	yes	No	1	19-22	12	2.0-4.9	0	1	0	0	0	0	1	2	1	3	3	1	2	1	1	3	2	1	1	2	1	1	0	1	2	2	0	1	1	1		2	3	2	3	3	3	4	1	3
Male	170	60	yes	No	No	0	19-22	3	1.1-1.9	99	99	99	99	99	0	1	9	0	0	0	0	0	0	0	0	0	0	0	0	0	0	0	0	0	0	0	0	0	0	0
Male	171	70	yes	yes	Yes	1	19-22	72	2.0-4.9	0	0	0	1	0	0	1	2	0	0	0	0	0	0	1	1	0	0	1	0	1	0	0	0	0	0	0	1	1	0
Male	999	999	yes	yes	Yes	0	19-22	9999	1.1-1.9	0	1	0	0	0	0	1	9999	0	0	0	0	0	0	0	0	0	0	0	0	0	0	0	0	0	0	0	0	0	0	0
Male	167	75	yes	No	No	1	19-22	29	2.0-4.9	0	1	0	0	0	0	1	2	0	0	0	0	0	0	0	1	0	0	0	0	0	0	0	0	0	0	0	0	0	0	0
Male	174	87	yes	yes	Yes	0	19-22	1	0.1-1.0	0	1	0	0	0	0	1	24	0	1	1	1	1	1	1	0	0	0	0	0	0	0	0	0	0	0	0	0	0	0	0
Male	167	61	yes	yes	Yes	0	23-30	9999	0.1-1.0	0	1	0	0	0	0	1	3	0	0	0	0	0	0	0	0	0	0	0	0	0	0	0	0	0	0	0	0	0	0
Male	176	55	yes	No	No	1	16-18	8	5.0-9.9	0	1	0	0	0	0	0	9999	0	0	1	0	0	1	1	1	1	1	1	0	0	1	0	0	0	2	0	1	0	0
Male	172	53	NA	NA	NA	99	NA	9999	NA	99	99	99	99	99	NA	99	9999								99									99
Male	181	68	yes	yes	Yes	1	19-22	12	1.1-1.9	0	1	0	0	0	0	1	6	0	0	0	0	0	0	0	1	1	1	0	0	0	0	0	0	0	0	0	0	0	0
Male	170	57	yes	yes	Yes	0	19-22	9	2.0-4.9	0	1	0	0	0	0	0	9999	0	4	0	1	0	0	1	1	0	0	1	1	0	0	0	0	0	0	0	0	2	1
Male	166	52	yes	yes	Yes	1	16-18	3	0.1-1.0	0	1	0	0	0	0	1	39	0	0	0	0	0	0	0	0	0	0	0	0	0	0	0	0	0	0	1	0	0	0	0
Male	170	90	yes	No	Yes	0	19-22	17	0.1-1.0	0	1	0	0	0	0	1	3	0	1	0	0	0	0	1	1	1	1	1	1	0	0	0	0	0	1	0	0	0	0	0
Male	172	50	yes	No	No	0	23-30	228	2.0-4.9	0	1	0	0	0	0	1	9999	5	5	5	1	5	5	5	6	4	5	5	4	4	4	4	4	6	3	2	2	2	0
Male	171	58	yes	NA	NA	0	36-40	1	0.1-1.0	0	1	0	0	0	0	1	6	1	0	0	0	0	0	1	1	0	0	1	0	0	0	0	0	0	1	0	0	1	0	0
Male	167	78	yes	yes	Yes	1	16-18	12	0.1-1.0	0	1	0	0	0	0	1	9999	1	1	1	1	1	1	1	5	1	1	1	1	1	1	1	1	0	1	1	1	1	0
Male	168	70	NA	yes	No	0	19-22	84	0.1-1.0	1	1	0	0	0	0	1	60	3	3	2	0	2	1	2	5	1	2	2		3	3	3	2	2	1		1	1	1
Female	156	43	yes	No	No	1	19-22	6	2.0-4.9	99	99	99	99	99	搖腳丸	1	12	0	0	0	0	0	0	1	0	0	0	0	0	0	0	0	0	0	0	0	0	0	0	0	3	3	3	3	3	3	3	1	5
Male	160	53	yes	yes	Yes	0	23-30	24	10.0-14.9	0	1	0	0	0	安非他命	1	12	0	0	0	0	0	0	1	0	0	0	1	0	0	0	0	0	0	0	0	0	0	0	0
Male	999	999	yes	yes	Yes	1	16-18	6	0.1-1.0	0	1	0	1	0	0	1	24	3	0	0	0	3	2	1	6	0	0	2	0	0	1	4	4	0	1	0	0	0	0
Male	171	57	yes	yes	No	0	19-22	12	0.1-1.0	0	0	0	0	0	0	1	12	0	0	0	0	0	0	0	0	0	0	0	0	0	0	0	0	0	0	1	1	1	1
Male	178	105	yes	No	Yes	0	NA	9999	0.1-1.0	0	1	0	0	0	0	1	9999	0	0	0	0	0	0	1	0	0	0	0	0	0	0	0	0	0	0	0	0	0	0
Male	171	58	yes	No	No	0	16-18	24	2.0-4.9	0	1	0	0	0	0	1	24	0	0	0	0	0	0	0	1	0	0	0	0	0	0	0	0	0	0	0	0	0	0	0
Female	157	44	yes	yes	No	0	16-18	1	NA	0	1	0	0	0	0	1	12	0	0	1	0	0	0	1	1	0	0	1	0	0	1	0	0	0	1	0	1	1	0		1	1	0	0	1	1	1	1	1
Female	160	45	yes	yes	No	1	19-22	9999	NA	0	1	0	0	0	0	1	9999	0	0	0	0	0	0	0	0	0	0	0	0	0	0	0	0	0	1	0	1	1	0		2	3	2	2	2	2	3	1	3
Female	153	44	yes	yes	No	0	23-30	9999	NA	0	1	0	0	0	0	1	24	0	2	0	0	0	0	1	1	0	1	1	0	0	0	0	0	0	1	0	0	0	0	0	1	3	1	1	3	2	2	1	2
Female	999	999	NA	NA	NA	99	NA	9999	NA	99	99	99	99	99	0	0	9999	3	5	5	5	5	5	5	6	5	5	5	5	4	4	4	4	8	4	4	4	4	4		3	3	0	0	0	0	0	0	0
Male	183	85	yes	yes	Yes	0	19-22	1	0.1-1.0	0	1	0	0	0	NA	1	24	0	0	0	0	0	0	0	3	0	0	0	0	0	0	0	0	0	0	0	0	0	0	0
Male	178	65	yes	yes	Yes	0	23-30	6	0.1-1.0	99	99	99	99	99	0	1	15	0	1	1	1	1	1	1	0	0	0	0	0	0	0	0	0	0	0	0	0	0	0	0
Male	177	59	yes	yes	Yes	0	23-30	12	0.1-1.0	0	1	0	0	0	0	0	9999	0	0	0	0	0	0	0	1	0	0	0	0	2	2	2	2	0	0	0	0	0	0
Male	171	86	No	yes	Yes	0	31-35	12	2.0-4.9	99	99	99	99	99	0	1	3	0	0	0	0	0	0	0	1	0	1	0	0	0	0	0	0	0	0	0	0	1	1	0
Male	167	48	yes	yes	Yes	1	NA	13	0.1-1.0	0	1	0	0	0	0	1	25	0	0	0	0	0	1	1	3	0	0	0	0	0	0	0	0	0	0	0	0	0	1	0
Male	175	68	yes	yes	Yes	0	19-22	60	15.0up	0	1	0	1	0	0	1	13	0	1	0	0	0	0	1	3	0	1	1	0	0	1	0	0	0	3	2	3	3	3
Female	160	50	yes	No	No	0	19-22	3	0.1-1.0	0	1	0	0	0	0	1	6		2	1	3	1	1	1	2	2	1	1	4	0	0	0	0	2	3	3	3	3	1	0	2	2	2	2	3	3	1	4	2
Female	159	45	yes	yes	No	0	13-15	9999	NA	0	1	0	0	0	0	1	9999	0	0	0	0	0	0	0	0	0	0	0		0	0	0	0	0	2	0	0	0	0	0	1	1	1	1		1	1	5	1
Female	160	45	No	No	No	0	36-40	1	NA	0	1	0	0	0	0	1	9999	0	0	0	0	0	0	0	0	0	0	0	0	0	0	0	0	0	0	0	0	0	0	0	3	3	3	3	3	3	3	1	4
Male	161	55	yes	yes	No	0	NA	12	0.1-1.0	0	1	0	0	0	0	1	18	0	0	0	0	0	0	1	0	0	0	0	0	0	0	0	0	0	1	0	0	0	0
Male	174	62	yes	yes	Yes	0	16-18	9999	0.1-1.0	0	1	0	0	0	0	1	9999	0	0	0	0	0	0	0	0	0	0	0	0	0	0	0	0	0	0	0	0	0	0
Male	165	51	yes	No	No	1	13-15	18	NA	0	1	0	0	0	0	1	6	0	0	0	0	0	0	1	0	0	0	0	0	0	0	0	0	0	0	0	0	0	0	0
Male	176	85	yes	yes	Yes	1	23-30	2	0.1-1.0	0	1	0	0	0	0	1	9999	0	0	0	0	0	0	0	1	0	0	0	0	0	0	0	0	0	0	0	0	0	0
Male	160	60	No	No	Yes	1	19-22	60	1.1-1.9	0	0	0	1	0	0	0	9999	0	0	0	0	0	0	1	3	0	4	1	0	0	0	0	0	0	0	0	0	0	0
Male	169	69	yes	yes	Yes	0	19-22	24	0.1-1.0	0	1	0	0	0	0	1	12	0	0	1	0	0	0	0	2	1	1	0	0	0	0	0	0	0	1	0	1	1	1
Male	175	57	No	No	Yes	0	16-18	24	0.1-1.0	0	1	0	0	0	0	1	4	0	0	0	0	0	0	0	0	0	0	0	0	0	0	0	0	0	0	0	0	0	0
Female	155	52	yes	No	No	1	19-22	24	1.1-1.9	0	1	0	0	0	0	1	18	0	0	0	0	0	0	1	1	0	0	1	0	0	0	0	0	0	0	0	0	0	0		2	3	2	3	3	3	3	1	3
Female	999	999	NA	NA	NA	99	NA	9999	NA	99	99	99	99	99	0	1	5	4	4	4	4	2	3	4	6	3	3	4	3	3	3	3	3	4	2	2	1	1	1		2	3	2	2	2	2	2	3	3
Male	170	75	yes	yes	Yes	0	13-15	26	1.1-1.9	0	1	0	0	0	0	1	6								2	1	1	1	1	1	1	1	1	2	1	1	1	1	1
Male	163	54	yes	yes	Yes	0	19-22	12	0.1-1.0	0	1	0	0	0	0	1	3	0	1	0	0	3	0	2	2	0	0	2	0	0	0	0	0	0	0	0	1	0	2
Male	176	55	yes	No	Yes	0	13-15	9999	0.1-1.0	0	1	0	0	0	0	99	9999		0	0	0	0	0	0	0	0	0	0	0	0	0	0	0	99	0	0	0	0	0	0
Male	170	55	yes	No	No	1	16-18	1	0.1-1.0	0	1	0	0	0	0	1	36	0	0	0	0	0	0	0	4	0	0	5	0	0	0	0	0	2	0	0	0	0	1
Female	158	51	No	yes	No	0	31-35	6	0.1-1.0	1	0	0	0	0	0	1	6	0	0	0	0	0	0	1	1	0	0	2	0	0	0	1	3	0	2	2	2	2	0	0	3	3	3	3	3	3	4	5	3
Male	171	70	yes	yes	No	0	23-30	72	1.1-1.9	0	1	0	0	0	0	1	36	0	0	3	1	1	1	3	0	0	0	2	0	1	1	0	0	0	1	0	0	1	1	0
Male	171	55	No	No	No	0	16-18	6	0.1-1.0	0	1	0	0	0	0	1	4	1	1	1	1	1	1	1	5	1	1	1	1	1	1	1	1	2	1	0	1	1	1
Female	168	53	yes	yes	No	1	16-18	9999	1.1-1.9	0	1	0	0	0	0	0	9999	0	0	0	0	0	0	1	0	0	0	1	0	0	0	0	0	0	1	0	0	0	0	0	2	2	2	2	2	2	2	3	2
Male	172	73	yes	No	No	1	23-30	1	0.1-1.0	0	1	0	0	0	0	1	12	1	1	1	1	1	1	1	1	1	1	1	1	1	1	1	1	2	1	1	1	1	1	1
Male	174	63	yes	yes	Yes	0	19-22	24	0.1-1.0	0	1	0	0	0	0	1	9999	1	1	1	1	1	1	1	1	1	1	1	1	1	1	1	1	1	1	1	1	1	1
Male	167	58	yes	No	Yes	0	16-18	9999	0.1-1.0	0	1	0	0	0	0	1	9999	0	0	0	0	0	0	0	0	0	0	0	0	0	0	0	0	0	0	0	0	0	0	0
Male	161	53	yes	No	No	0	19-22	12	1.1-1.9	0	1	0	0	0	0	1	1	0	0	0	0	0	0	0	1	0	0	0	0	0	0	0	0	0	0	0	0	0	0	0
Male	168	52	yes	yes	Yes	0	19-22	48	0.1-1.0	0	1	0	0	0	0	1	1	4	3	0	0	0	0	2	6	3	3	1	0	2	2	2	0	0	2	2	2	2	2
Male	174	60	yes	yes	No	1	23-30	72	NA	0	1	0	0	0	0	1	2	0	0	0	0	0	0	1	1	1	1	1	0	0	1	0	0	0	1	1	1	1	1
Male	999	999	yes	yes	No	0	13-15	1	0.1-1.0	0	1	0	0	0	0	1	12	0	0	0	0	0	0	0	1	1	1	0	0	1	1	0	0	2	1	0	1	1	0
Male	173	86	yes	yes	Yes	0	16-18	60	2.0-4.9	0	1	0	0	0	0	1	12	0	2	0	0	0	0	0	0	0	2	0	1	1	0	0	1	0	0	0	0	0	0
Male	174	72	yes	yes	Yes	0	19-22	6	0.1-1.0	0	1	0	0	0	0	1	6	0	0	0	0	0	0	0	0	0	0	0	0	0	0	0	0	0	0	0	0	0	0	0
Male	176	72	yes	yes	Yes	0	19-22	12	0.1-1.0	0	0	0	0	1	0	1	2	0	0	0	0	0	0	0	0	0	0	0	0	0	0	0	0	0	0	0	0	0	0
Male	165	70	yes	yes	Yes	1	19-22	3	0.1-1.0	0	1	0	0	0	0	1	12	0	0	0	0	0	0	0	1	0	0	0	0	0	0	0	0	0	0	0	0	0	0	0
Male	179	61	yes	No	No	0	13-15	120	1.1-1.9	0	1	0	0	0	0	1	6	1	0	0	0	0	0	0	1	1	0	0	0	0	0	0	0	0
Male	999	999	yes	No	No	0	16-18	12	0.1-1.0	0	1	0	0	0	0	1	9999	0	0	0	0	0	0	0	0	0	0	0	0	0	0	0	0	0	0	0	0	0	0
Male	172	67	yes	yes	No	0	19-22	6	0.1-1.0	0	1	0	0	0	0	1	18	0	0	0	0	0	0	1	99	0	0	1	0	0	0	0	0	0	0	0	0	0	0	0
Female	160	50	No	No	No	0	23-30	3	0.1-1.0	0	1	0	0	0	0	1	6	0	0	0	0	0	0	1	2	0	0	1	0	0	0	0	1	0	0	0	1	0	0		2	2	2	2	2	2	5	1	5
Male	161	50	yes	yes	No	0	16-18	12	1.1-1.9	0	1	0	0	0	0	1	6	0	1	0	0	0	0	1	2	1	1	1	0	1	0	1	0	0	1	0	0	0	1
Female	155	47	No	No	No	0	23-30	12	NA	0	1	0	0	0	0	1	8	0	1	0	1	0	0	0	1	0	2	0	0	4	0	0	0	0	0	0	0	0	0	0	1	1	1	1	1	1	1	4	2
Male	170	60	yes	No	Yes	1	19-22	1	0.1-1.0	0	1	0	0	0	0	99	9999	0	0	0	0	0	0	0	0	0	0	0	0	0	0	0	0	0	0	0	0	0	0
Male	160	50	yes	yes	No	0	16-18	2	1.1-1.9	0	1	0	0	0	0	1	3	0	0	0	0	0	0	1	0	0	0	1	0	0	0	0	0	0	0	0	0	0	0	0
Male	179	68	yes	No	Yes	0	13-15	36	1.1-1.9	0	1	0	0	0	0	1	2	0	0	0	0	0	0	1	1	1	1	2	0	0	0	0	0	0	0	0	1	1	1	0
Male	175	75	yes	No	No	0	23-30	12	2.0-4.9	0	1	0	0	0	0	1	12	0	0	0	0	0	0	0	1	1	0	1	0	0	1	0	0	2	0	0	0	0	0	0
Male	180	70	yes	yes	No	1	16-18	12	10.0-14.9	0	1	0	0	0	NA	1	9	0	1	0	0	1	0	1	4	0	0	0	0	2	1	0	0	0	2	0	1	0	0	0
Male	165	60	yes	yes	No	0	31-35	6	NA	0	1	0	0	0	0	99	9999	0	1	0	0	0	0	0	2	0	0	1	0	0	0	0	0	0	1	1	0	0	0	0
Male	162	70	yes	yes	Yes	0	19-22	2	1.1-1.9	0	1	0	0	0	0	1	9999	0	0	0	0	0	0	0	0	0	0	0	0	0	0	0	0	0	0	0	0	0	0	0
Male	170	58	yes	No	No	0	16-18	156	5.0-9.9	0	1	0	1	0	搖頭丸、一粒眠	1	8	1	0	0	0	0	0	0	0	1	0	0	0	4	4	4	4	10	0	0	0	0	0	0
Male	173	999	yes	yes	Yes	0	16-18	12	1.1-1.9	0	1	0	0	0	0	1	9999	1	1	1	1	1	1	0	1	0	1	0	1	0	0	0	0	0	1	1	1	1	1
Male	170	57	yes	yes	No	1	NA	9999	NA	99	99	99	99	99	NA	99	9999	0	0	0	0	0	0		0	0	0	0	0	0	0	0	0	0	1	0	0	0	0
Male	173	60	yes	yes	Yes	0	16-18	9999	2.0-4.9	0	1	0	0	0	0	99	9999	0	0	0	0	0	0	1	2	1	1	1	1	0	0	0	0	0	0	0	0	0	0	0
Male	163	61	No	yes	No	0	19-22	12	0.1-1.0	0	1	0	0	0	0	1	12	0	1	0	0	0	0	1	1	1	1	1	0	0	0	0	0	0	1	0	0	0	0
Female	151	52	No	No	No	1	16-18	48	2.0-4.9	0	1	0	1	0	NA	1	12	5	5	4	4	4	4	5	6	5	5	5	3	4	4	3	3	4	3	1	1	1	2		3	3	3	3	3	3	3	2	3
Female	999	999	NA	NA	NA	99	NA	9999	NA	99	99	99	99	99	0	0	9999	3	5	2	3	4	2	5	6	2	5	5	4	4	4	2	3	6	3	3	3	3	3		1	1	1	1	2	2	1	4	2
Male	173	53	yes	yes	Yes	1	16-18	1	0.1-1.0	0	1	0	0	0	NA	1	3	0	0	0	0	0	0	0	0	0	0	0	0	0	0	0	0	0	0	0	0	0	0	0
Female	163	44	yes	yes	No	0	19-22	9999	0.1-1.0	0	1	0	0	0	0	1	1	0	0	0	0	0	0	0	0	0	0	0	0	0	0	0	0	0	1	0	0	0	0	0		3	3	3	3	3	4	1	5
Male	172	80	No	yes	No	0	23-30	1	0.1-1.0	0	0	0	0	1	0	1	9999	0	0	0	0	0	0	0	0	0	0	0	0	0	0	0	0	0	0	0	0	0	0	0
Female	999	999	yes	No	No	0	23-30	9999	2.0-4.9	0	1	0	0	0	0	1	4	0	0	0	0	0	0	1	0	0	0	1	0	0	0	0	0	0	0	0	1	1	0		2	3	4	4	4	4	5	1	5
Male	171	65	yes	yes	No	1	23-30	9999	NA	0	1	0	0	0	0	1	24	0	0	0	0	0	0	0	0	0	0	0	0	0	0	0	0	0	0	0	0	0	0	0
Male	170	63	yes	No	No	1	16-18	6	NA	0	1	0	0	0	0	1	9999	0	0	0	0	0	0	0	0	0	0	0	0	0	0	0	0	0	0	0	0	0	0
Male	170	52	yes	No	Yes	0	23-30	12	1.1-1.9	0	1	0	0	0	0	1	6	3	4	4	0	3	0	1	4	0	1	1	1	0	0	0	0	0	0	0	1	1	0
Female	147	42	yes	yes	No	0	31-35	9999	NA	0	1	0	0	0	0	1	6	0	1	0	1	0	0	1	2	1	1	1	1	1	2	1	2	1	1	1	1	1	0		2	2	3	3	3	3	3	3	3
Male	165	69	yes	yes	Yes	1	31-35	1	0.1-1.0	0	1	0	0	0	0	1	6	0	0	0	0	0	0	1	0	0	0	1	0	0	0	0	0	99	1	0	0	0	0
Female	168	53	yes	No	No	0	13-15	134	5.0-9.9	0	1	0	1	0	安非他命	1	21	1	1	1	1	0	1	3	2	1	1	3	1	1	1	1	2	99	1	0	0	1	0		3	4	4	4	3	4	4	1	4
Female	169	55	yes	No	No	0	13-15	144	2.0-4.9	0	1	0	1	0	0	1	13	1	2	2	1	1	1	3	5	1	3	3	2	3	3	3	3	4	1	0	1	1	0		3	4	3	4	3	3	4	1	4
Female	160	43	yes	yes	No	0	16-18	9999	0.1-1.0	0	1	0	0	0	0	1	41	0	0	0	1	1	1	0	0	0	0	0	0	0	0	0		0	0		1	1	0	0	1	1	1	1	1	0	0	0	0
Male	168	71	yes	yes	Yes	0	23-30	2	1.1-1.9	0	1	0	0	0	0	1	9999	5	0	0	0	5	1	0	1	0	0	0	0	0	0	0	0	0	0	0	0	0	0	0
Male	170	63	yes	yes	Yes	0	19-22	42	2.0-4.9	0	1	0	0	0	0	0	9999	1	0	0	0	0	0	0	1	0	0	0	0	0	0	0	0	0	1	0	0	0	0	0
Male	999	999	yes	yes	Yes	0	23-30	96	0.1-1.0	0	1	0	0	0	0	1	1	0	3	1	1	0	1	2	4	1	1	1	0	1	1	0	0	0	0	0	2	1	0	0
Male	172	82	yes	No	No	1	NA	62	5.0-9.9	0	1	0	1	0	走味的咖啡	1	8	0	0	0	0	0	0	0	0	0	0	0	0	4	4	4	4	0	0	0	0	0	0
Female	163	45	yes	yes	No	0	23-30	12	1.1-1.9	0	1	0	0	0	0	1	2	0	0	0	0	0	0	1	2	0	1	0	0	0	0	0	0	0	1	0	1	0	0	0	2	2	0	0	0	0	0	0	0
Male	173	64	yes	yes	Yes	0	19-22	2	1.1-1.9	0	1	0	0	0	0	1	9999	0	0	0	0	0	0	1	1	0	0	1	0	0	0	0	0	99	0	0	0	0	0
Male	178	56	yes	yes	No	0	23-30	9999	0.1-1.0	0	1	0	0	0	0	1	12	0	0	0	0	0	0	0	99	3	0	0	0	0	0	0	0	0	0	0	0	1	0
Male	168	65	yes	No	No	0	23-30	9999	NA	0	1	0	0	0	0	1	9999	0	0	0	0	0	0	3	0	0	0	3	0	0	0	0	0	0	0	0	0	0	0	0
Male	179	76	yes	No	Yes	1	16-18	116	5.0-9.9	0	1	0	0	0	0	0	9999	0	0	0	0	0	0	0	1	0	0	0	0	0	0	0	0	0	0	0	0	0	0	0
Male	168	55	yes	yes	Yes	0	13-15	66	1.1-1.9	0	1	0	0	0	0	0	9999	1	1	1	0	1	1	1	4	1	2	1	1	1	1	0	1	2	1	1	1	3	3
Female	172	50	yes	yes	No	0	23-30	9999	1.1-1.9	99	99	99	99	99	0	1	9999	0	0	0	0	0	0	0	0	0	0	0	0					0	0		0	0	0	0	1	1	0	0	0	0	0	0	0
Male	174	96	yes	No	Yes	0	19-22	9999	NA	0	1	0	0	0	0	1	9999	0	0	0	0	0	0	0	0	0	0	0	0	0	0	0	0	0	0	0	0	0	0	0
Male	175	68	yes	No	Yes	1	19-22	1	NA	0	1	0	0	0	0	1	1	2	2	2	2	2	2	2	2	2	2	2	2	1	1	1	1	0	2	2	2	2	2
Female	160	48	yes	NA	NA	0	41-45	9999	NA	0	1	0	0	0	0	1	12	0	0	0	0	0	0	0	0	0	0	0	0	0	0	0	0	0	1	0	0	0	0	0	2	3	2	3	3	2	3	1	3
Female	164	46	No	No	No	0	31-35	9999	1.1-1.9	0	1	0	0	0	0	1	9999	0	0	0	0	0	0	1	5	0	0	1	0	4	4	4	4	2	4	1	4	4	0	4	2	3	4	4	4	4	5	1	5
Male	175	75	yes	No	Yes	1	46-98	66	0.1-1.0	0	1	0	0	0	0	99	9999	0	0	0	0	0	0	0	0	0	0	0	0	0	0	0	0	0	0	0	0	0	0
Male	170	68	yes	yes	Yes	1	31-35	40	0.1-1.0	0	1	0	0	0	0	1	9999	0	0	0	0	0	0	0	0	0	0	0	0	0	0	0	0	0	1	0	0	0	0	0	5	5	5	5	5
Male	168	93	yes	yes	Yes	0	16-18	41	0.1-1.0	0	1	0	0	0	0	1	1	0	1	0	0	0	0	1	0	0	1	1	0	0	1	0	0	0	1	0	1	1	1
Male	165	60	yes	No	Yes	1	23-30	9999	NA	0	1	0	0	0	0	1	9999	0	1	0	1	0	0	1	1	0	0	1	0	1	1	1	1	0	1	0	0	0	0
Male	167	67	yes	No	Yes	0	23-30	60	2.0-4.9	0	1	0	0	0	0	1	3	0	0	0	0	0	0	0	0	0	0	0	1	0	0	0	0	2	0	0	0	0	0
Male	160	42	yes	No	Yes	1	23-30	24	2.0-4.9	0	1	0	0	0	0	1	6	0	3	1	0	0	0	0	2	0	1	1	0	0	0	0	0	0	0	0	0	0	0
Male	175	80	yes	yes	No	0	NA	9999	0.1-1.0	0	1	0	0	0	0	1	9999	1	0	1	0	1	0	1	1	0	0	1	1	0	0	0	0	0	2	1	1	1	0	0
Male	170	70	yes	yes	No	0	23-30	24	0.1-1.0	0	1	0	0	0	安非他命、一粒眠	1	67	0	0	0	0	1	0	0	1	0	0	0	0	0	0	0	0	0	2	0	0	0	0	0
Male	170	60	yes	yes	Yes	1	16-18	72	1.1-1.9	0	1	0	0	0	0	99	9999	2	2	2	2	2	2		2	1	1	1	1	1	1	1	1	0	1	1	1	1	1	1
Male	188	87	yes	yes	Yes	0	16-18	120	NA	0	1	0	0	0	NA	1	9999		0	0	0	0	0	1	4	1	1	2	1	0	0	0	0	0	0	0	0	0	0	0
Female	160	51	No	No	No	0	19-22	6	0.1-1.0	0	0	0	1	0		1	29	0	0	0	0	0	0	2	2	1	0	1	0	1	2	2	1	0	1	1	0	0	0	0	1	1	0	0	0	0	0	0	0
Female	159	50	yes	yes	No	1	19-22	18	1.1-1.9	0	1	0	0	0	0	1	1	1	1	2	0	1	1	2	99	0	1	1	1	1	1	0	1	0	1	0	2	2	0		2	2	2	2	1	2	1	1	1
Female	155	50	yes	yes	No	1	31-35	2	0.1-1.0	0	1	0	0	0	0	1	9999	0	0	0	0	0	0	0	0	0	0	0	0	0	0	0	0	0	0	0	0	0	0		3	3	3	3	3	3	3	1	3
Female	999	999	NA	NA	NA	99	NA	9999	NA	99	99	99	99	99	0	1	9999	1	1	0	3	0	1	1	1	2	2	1	0	3	4	4	4	8	0	0	0	0	0		2	2	1	1	1	1	1	1	1
Male	172	62	yes	No	Yes	0	16-18	48	1.1-1.9	0	1	0	0	0	0	0	9999	0	0	0	0	0	0	1	1	0	0	1	0	0	0	0	0	0	0	0	0	0	0	0
Male	178	65	yes	yes	Yes	0	16-18	84	0.1-1.0	0	1	0	0	0	0	1	1	0	0	0	0	0	0	0	0	0	0	0	0	0	0	0	0	0	4	2	1	2	0	0
Male	170	50	yes	No	No	0	23-30	12	0.1-1.0	0	1	0	0	0	0	1	23	0	0	0	0	0	0	0	0	0	0	0	0	0	0	0	0	0	0	0	0	0	0	0
Male	180	69	yes	yes	Yes	0	16-18	48	10.0-14.9	0	0	1	0	0	安非他命、大麻、搖頭	1	3	5	3	3	1	2	2	2	6	2	2	2	2	2	2	2	4	8	2	1	3	3	0
Male	170	72	yes	yes	Yes	1	16-18	9999	5.0-9.9	0	0	1	1	0	搖頭丸	1	9999	2	0	0	0	1	1	2	4	5	5	5	0	4	4	0	4	8	2	2	2	2	3
Male	179	999	yes	No	Yes	99	23-30	9999	NA	0	1	0	0	0	NA	1	9999	0	0	0	0	0	0	1	4	0	0	1	0	0	0	0	0	0	0	0	0	0	0	0
Male	176	91	yes	yes	Yes	0	19-22	1	0.1-1.0	0	1	0	0	0	0	1	8		0	0	0	0	0	0	0	0	0	0	0	0	0	0	0	0	0	0	0	0	0	0
Male	170	90	No	No	No	1	19-22	3	10.0-14.9	0	1	0	0	0	0	1	8	0	0	0	0	0	0	0	0	0	0	0	0	0	0	0	0	0	0	0	0	0	0	0
Male	175	84	yes	yes	Yes	1	23-30	17	1.1-1.9	0	1	0	0	0	0	1	18	0	0	0	0	0	0	0	1	0	0	0	0	0	0	0	0	0	0	0	0	0	0	0
Male	178	85	yes	yes	No	1	19-22	60	10.0-14.9	0	1	0	0	0		1	16	0	3	2	3	4	1	3	3	0	0	0	0	0	0	0	0	0	0	0	0	0	0	0
Male	161	53	yes	yes	No	0	23-30	5	0.1-1.0	0	1	0	0	0	0	1	9999	0	0	0	0	0	0	0	0	0	0	0	0	0	0	0	0	0	0	0	0	0	0
Male	176	88	yes	yes	No	1	16-18	42	0.1-1.0	0	1	0	0	0	0	1	4	0	0	0	0	0	0		0	0	0	0	0	1	1	1	1	0	0	0	0	0	0
Male	170	60	yes	No	Yes	0	13-15	24	0.1-1.0	0	1	0	0	0	0	1	2	0	0	0	0	0	0	0	0	0	0	0	0	0	0	0	0	0	0	0	0	1	1
Male	169	72	yes	No	Yes	0	16-18	36	5.0-9.9	0	1	0	0	0	0	1	8	0	0	0	0	0	0	0	0	0	0	0	0	0	0	0	0	0	0	0	0	0	0	0
Male	172	80	yes	yes	Yes	0	23-30	24	0.1-1.0	0	1	0	0	0	0	1	12		0	0	0	0	0	0	0	0	0	0	0	0	0	0	0	0	1	0	0	0	0	0
Female	999	999	NA	NA	NA	99	7月12日	156	5.0-9.9	99	99	99	99	99	安非他命	1	3	4	5	3	2	3	4		6	2		4	2	4	4	4	4	10	3	2	2	2	3		1	1	0	0	0	0	0	0	0
Male	180	60	yes	yes	No	0	NA	1	0.1-1.0	0	1	0	0	0	0	1	15	0	1	0	0	0	0	0	0	0	0	0	0	0	0	0	0	0	0	0	0	0	0
Male	182	77	No	No	No	0	NA	9999	NA	99	99	99	99	99	安非他命	99	9999	0	0	0	0	0	0	1	0	0	0	1	0					0	0	2	2	3	3	1
Male	171	70	yes	yes	No	0	23-30	96	1.1-1.9	0	1	0	0	0	0	1	36	0	0	1	1	0	1	2	2	0	0	1	0					99
Male	174	50	yes	No	No	1	NA	9999	NA	99	99	99	99	99	NA	99	9999	1	0	0	0	0	0	0	0					0	0	0	0	0	0	0	0	0	0
Male	170	55	yes	yes	Yes	0	13-15	14	2.0-4.9	0	1	0	0	0	0	1	6	0	0	0	0	0	0	0	1	0	0	0	0	0	0	0	0	0	0	0	0	0	0	0
Female	162	48	yes	yes	No	0	23-30	12	0.1-1.0	0	1	0	0	0	0	1	2	0	0	0	1	0	0	1	0	1	0	1	0	0	1	0	0	0	0	0	1	0	0		1	2	0	0	0	0	0	0	0
Female	164	53	No	yes	No	1	19-22	12	2.0-4.9	0	1	0	0	0	0	1	12	0	0	0	0	0	0	0	1	0	0	0	0	0	0	0	0	0	0	0	0	0	0	0	1	2	1	1	1	1	1	5	1
Male	176	56	yes	yes	Yes	1	16-18	120	1.1-1.9	0	1	0	0	0	0	0	9999	0	0	0	0	0	0	0	2	0	0	0	0	0	0	0	0	0	2	1	1	1	1	0
Male	167	91	No	No	No	1	7月12日	9999	0.1-1.0	0	0	0	0	1	NA	1	9999	1	0	0	0	0	0	0	0	0	0	1	0	0	0	0	0	0	0	0	0	0	0
Male	999	999	yes	yes	Yes	0	19-22	48	NA	0	0	0	1	0	安非他命	99	9999	1	0	1	0	0	0	1	1	1	0	1	0	1	0	0	1	1	1	2	2	2	2
Male	167	63	yes	yes	No	0	19-22	1	0.1-1.0	0	1	0	0	0	0	1	9999	0	0	0	0	0	0	1	0	0	0	1	1	0	1	0	0	0	0	0	1	0	0
Male	168	75	yes	yes	Yes	0	23-30	9	0.1-1.0	0	1	0	0	0	0	1	9999	0	1	0	0	0	0	1	0	0	0	1	0	0	0	0	0	0	3	1	1	1	0
Male	168	55	yes	No	No	0	16-18	9999	NA	99	99	99	99	99	0	1	12	0	3	3	3	0	0	0	0	0	0	0	0	0	0	0	0	0	0	0	0	0	0	0
Male	170	60	yes	yes	Yes	0	16-18	24	15.0up	99	99	99	99	99	0	1	12	0	0	0	0	0	0	0	0	0	0	0	0	0	0	0	0	0	0	0	0	0	0	0
Male	175	65	yes	yes	No	1	13-15	60	0.1-1.0	0	1	0	0	0	0	1	9999	0	0	0	0	0	0	4	1	0	0	0	0	0	0	0	0	0	0	0	0	0	0
Female	157	40	yes	yes	No	0	13-15	9999	NA	0	1	0	0	0	0	99	9999	0	0	0	0	0	0	0	99	0	0	0	0	0	0	0	0	0	0	0	0	0	0	0			2	3	3	2	2	5	1
Male	157	56	yes	No	No	0	31-35	6	0.1-1.0	0	1	0	0	0	0	1	9999	0	0	0	0	0	0	0	4	0	0	0	0	0	0	0	0	0	1	2	2	1	2
Female	160	56	yes	No	No	0	16-18	6	0.1-1.0	99	99	99	99	99	0	1	9999	0	1	0		0	0	0	99	0	0	0	0	0	0	0	0	0	1	0	0	0	0	0	1	3	2	3	3			1
Male	173	56	yes	yes	Yes	0	31-35	24	1.1-1.9	0	1	0	0	0	0	1	1	1	2	0	1	1	0	1	4	1	1	1	0	1	4	0	1	0	0	0	1	1	0
Male	173	75	yes	No	Yes	0	NA	24	1.1-1.9	0	1	0	0	0	0	0	9999	0	0	0	0	0	0	0	1	0	0	0	0	0	0	0	0	0	0	0	0	0	0
Male	180	69	yes	No	Yes	1	13-15	9999	NA	0	1	0	0	0	0	1	9999	0	0	0	0	0	0	1	1	0	0	0	0	0	0	0	0	0	0	1	1	1	0	0
Male	171	68	yes	yes	Yes	0	16-18	168	0.1-1.0	0	1	0	0	0		1	12	0	0	0	0	0	0	0	0	0	0	0	0	0	0	0	0	0	0	0	0	0	0	0
Male	178	68	yes	yes	Yes	0	23-30	60	0.1-1.0	0	1	0	0	0	0	1	6	1	1	1	1	1	1	0	4	1	1	0	1	2	1	1	0	2	1	1	1	0	0
Male	183	85	yes	No	Yes	0	16-18	9999	5.0-9.9	0	1	0	0	0	安非他命	1	9999	1	3	1	0	0	0	1	5	1	3	1	0	1	1	1	1	0	0	0	1	0	0
Male	171	100	No	No	No	0	NA	9999	0.1-1.0	0	1	0	0	0	0	1	36	0	0	0	0	0	0	0	0	0	0	0	0	0	0	0	0	0	0	0	0	0	0	0
Male	170	80	yes	yes	Yes	1	19-22	2	0.1-1.0	0	1	0	0	0	0	1	3	0	0	0	0	0	0	0	2	0	1	1	0	0	2	0	0	0	0	0	0	0	0
Female	160	40	yes	yes	No	0	23-30	9999	NA	0	1	0	0	0	0	1	9999	0	3	0	0	0	0	1	1	0	0	1	0	0	0	0	0	0	2	0	1	1	1	0
Female	166	55	yes	yes	No	0	23-30	12	0.1-1.0	0	1	0	0	0	0	1	6	0	0	0	0	0	0	1	1	0	0	1	0	0	0	0	0	0	0	0	0	0	0	0	2	2	2	2	3	2	2	1	2
Female	165	62	No	No	No	0	16-18	9999	0.1-1.0	0	1	0	0	0	NA	1	18		0	0	1	0	0	0	1	1	1	1	0	0	0	1	0	0	1	1	1	1	1	0	1	1	1	1	1	1	2	5	1
Male	170	60	yes	yes	Yes	0	19-22	3	0.1-1.0	0	1	0	0	0	0	1	9999	0	0	0	0	0	0	1	0	0	0	1	0	0	0	0	4	0	1	0	0	0	0
Male	169	55	yes	No	No	1	23-30	180	1.1-1.9	0	0	0	1	0	0	1	12	0	0	0	0	0	0		1	0	0	0	0	0	0	0	0	0	0	0	0	0
Female	160	50	No	yes	No	0	19-22	9999	0.1-1.0	0	1	0	0	0	0	1	9999	0	0	0	0	0	0	0	0	0	0	0	0	0	0	0	0	0	0	0	0	0	0		2	2	2	2	2	3	3	1	3
Female	155	52	yes	No	No	0	16-18	6	0.1-1.0	0	1	0	0	0	0	1	22	0	0	0	0	0	5	0	6	0	0	0	0	0	0	0	0	0	0	0	0	0	0		1	1	0	0	0	0	0	0	0
Male	181	85	yes	No	Yes	0	16-18	120	NA	0	0	0	1	0	0	1	9999	1	1	1	0	1	1	2	2	1	1	2	1	3	3	3	3	10	2	3	3	3	3
Male	171	55	yes	yes	Yes	1	19-22	9999	15.0up	0	1	0	0	0	0	0	9999	0	0	0	0	0	0	0	0	1	1	0	0	0	0	0	0	0	1	0	0	1	0
Male	167	75	yes	yes	Yes	0	31-35	9999	0.1-1.0	0	1	0	0	0	0	1	29	0	0	0		0		1	2	5	0	2	0	4	4			0	0	0	0	0	0	0
Female	164	47	yes	yes	No	1	19-22	9999	0.1-1.0	0	1	0	0	0	0	1	9999	0	1	0	0	0	0	0	1	0	0	0	0	0	0	0	0	0	1	1	1	1	1	0	3	3	2	3	3	3	3	1	3
Male	170	65	yes	No	Yes	99	NA	9999	2.0-4.9	0	1	0	0	0	0	1	9999	1	1	1	1	1	1	1	1	1	1	1	1	0	0	0	0	2	1	1	1	1	1
Male	170	62	yes	yes	Yes	0	7月12日	9999	1.1-1.9	0	1	0	0	0	0	1	9999	0	0	0	0	0	0	0	0	0	0	0	0	0	0	0	0	1	0	0	0	0	0	0
Male	178	76	yes	yes	Yes	0	36-40	48	2.0-4.9	0	1	0	1	0	0	0	9999	2	5	5	3	4	2	5	6	5	5	5	1	4	4	4	3	0	3	1	1	1	1
Male	168	52	yes	No	No	0	16-18	22	2.0-4.9	0	1	0	0	0	0	1	9999	0	0	0	0	0	0	1	0	0	0	1	0	0	0	0	0	0		0	0	0	0
Male	175	68	No	No	No	0	13-15	60	1.1-1.9	0	1	0	0	0	安非他命	1	6	0	0	0	0	0	0	2	0	0	0	2	0	0	0	0	0	0	0	0	0	0	0	0
Male	173	98	yes	yes	Yes	1	13-15	72	NA	0	1	0	0	0	NA	0	9999	0	0	0	0	0	0	0	0	0	0	0	0	0	0	0	0	0	0	0	0	0	0
Female	155	50	yes	yes	No	0	19-22	1	0.1-1.0	0	1	0	0	0	0	1	11	0	0	0	0	0	0	1	0	0	0	1	0	2	0	1	4	0	0	0	0	0	0		2	3	2	3	2	2	3	1	3
Male	168	55	yes	yes	Yes	0	16-18	60	2.0-4.9	0	1	0	0	0	0	0	9999	0	3	0	0	0	0	0	2	1	1	0	0	0	0	0	0	0	2	1	2	1	0
Male	175	84	No	yes	No	0	NA	9999	NA	99	99	99	99	99	NA	99	9999	1	0	0	0	0	0	0	1	0	0	1	0	0	0	0	0	0	0	0	0	0	0
Male	170	85	yes	No	Yes	0	19-22	12	0.1-1.0	0	1	0	0	0	0	1	36	0	0	0	0	0	0	1	0	0	0	1	0	0	0	0	0	0	0	0	0	0	0
Male	160	51	yes	yes	Yes	0	16-18	9999	0.1-1.0	0	1	0	0	0	0	1	3	0	0	0	0	0	0	1	1	0	0	1	0	0	0	0	0	0	1	0	0	0	0
Male	173	56	yes	NA	NA	1	16-18	60	2.0-4.9	0	1	0	0	0	0	1	36	0	0	0	0	0	0	1	0	0	0	1	0	0	0	0	0	0	0	0	0	0	0
Male	175	74	yes	yes	NA	0	41-45	4	1.1-1.9	0	1	0	1	0	0	1	18	5	5	5	0	4	3	4	6	3	4	4	3	4	4	4	4	6	3	3	3	3	3
Male	176	96	yes	No	No	1	46-98	84	0.1-1.0	99	99	99	99	99	0	1	12	0	1	0	1	0	0	1	2	1	0	1	0	0	0	0	0	0	0	0	0	0	0	0
Female	163	40	yes	No	No	0	23-30	12	2.0-4.9	0	0	0	1	0	0	0	9999	5	5	5	5	5	5	5	6	2	3	5	1	4	4	4	4	10	4	4	4	4	4		1	2	0	0	0	0	0	0	0
Male	173	55	yes	yes	No	0	19-22	9999	2.0-4.9	0	0	0	1	0	0	1	1	0	5	0	0	0	0	4	4	0	5	4	0	1	3	4	4	0	2	0	0	0	0
Male	177	97	yes	yes	Yes	0	23-30	60	0.1-1.0	0	1	0	0	0	0	1	8	0	0	0	1	0	0	1	1	1	0	1	0	0	0	1	1	0	1	0	0	0	0
Male	999	999	yes	yes	Yes	99	NA	9999	NA	99	99	99	99	99	NA	99	9999								99									99
Male	173	65	yes	yes	Yes	1	19-22	3	0.1-1.0	0	1	0	0	0	0	1	9999	1	0	0	0	0	0	1	0	0	0	0	0	0	0	0	0	0	0	0	0	0	0	0
Male	163	50	yes	yes	Yes	0	19-22	6	0.1-1.0	1	0	0	0	0	0	1	9999	0	0	0	0	0	0	0	99	0	0	0	0	0	0	0	0	99	0	0	0	0	0	0
Male	170	70	yes	yes	Yes	1	16-18	156	0.1-1.0	0	1	0	0	0	0	0	9999	0	0	0	0	0	0	0	0	0	0	0	0	0	0	0	0	0	0	0	0	0	0
Male	176	63	yes	No	Yes	0	31-35	9999	0.1-1.0	0	1	0	0	0	0	1	6	0	0	0	0	0	0	0	0	0	0	1	0	0	0	0	0	1	1	0	0	0	0	0
Male	160	50	yes	No	No	0	13-15	9999	1.1-1.9	0	1	0	0	0	0	1	9999	0	0	0	0	0	0	0	0	0	0	0	0	0	0	0	0	0	0	0	0	0	0	0
Male	170	48	yes	No	No	1	16-18	6	1.1-1.9	0	1	0	0	0	0	0	9999	1	1		1	1	1	1	2	1	1	1	1	1	1	1	1	0	1	1	1	1	1
Male	172	61	yes	yes	Yes	0	16-18	12	1.1-1.9	0	1	0	0	0	0	0	9999	0	0	0	0	0	0	1	0	1	1	1	0	0	0	0	0	0	0	0	1	1	0
Male	167	65	yes	yes	Yes	0	19-22	60	1.1-1.9	0	1	0	0	0	0	99	9999	0	0	0	0	0	0	0	0	0	0	1	0	0	0	0	0	0	0	0	0	0	0	0
Female	156	42	yes	yes	No	99	NA	9999	NA	99	99	99	99	99	NA	99	9999	0	0	0	0	0	0	0	0	0	0	0	0	0	0	0	0	0	1	1	1	1	2	1	2	3	2	3	3	2	3	1	4
Male	180	90	yes	yes	Yes	0	46-98	6	NA	0	1	0	0	0	0	1	3	0	0	0	0	0	0	1	0	0	0	1	0	0	0	0	0	0	1	0	0	0	0
Male	999	999	yes	yes	Yes	0	16-18	36	2.0-4.9	0	1	0	0	0	0	1	1	2	1	0	0	0	0	1	1	1	1	0	0	1	3	0	0	99	1	0	1	1	1
Male	176	83	yes	yes	Yes	1	23-30	84	0.1-1.0	0	1	0	0	0	0	1	9999	0	0	0	0	0	0	0	1	0	0	0	0	0	0	0	0	0	0	0	0	0	0
Male	171	63	yes	yes	Yes	0	NA	12	0.1-1.0	0	1	0	0	0	0	1	1	0	0	0	0	0	0	0	0	0	0	0	0	1	1	1	0	0	0	0	0	0	0	0
Male	190	96	yes	No	No	1	16-18	9999	0.1-1.0	0	1	0	0	0	0	1	5	0	0	0	0	0	0	1	0	0	0	1	0	0	0	0	0	0	1	0	0	0	0
Male	174	50	yes	yes	Yes	0	16-18	12	NA	0	1	0	0	0	0	1	24	1	0	0	0	0	0	1	2	1	1	1	0	0	0	0	0	0	2	1	1	1	1
Male	172	55	yes	yes	Yes	0	19-22	10	0.1-1.0	0	1	0	0	0	0	1	2	0	0	1	0	1	1	0	1	1	0	0	0	0	0	0	0	0	0	0	0	0	0
Male	161	49	yes	yes	No	0	19-22	9999	0.1-1.0	0	1	0	0	0	0	1	10	0	0	0	0	0	0	0	0	1	1	0	0	0	0	0	0	0	0	0	0	0	0
Male	182	85	yes	No	Yes	0	31-35	12	NA	0	1	0	1	0		1	12	0	1	1	0	1	1	2	99	1	1	2	1	1	1	1	1	2	2	2	2	3	2
Male	175	61	yes	yes	No	0	36-40	6	1.1-1.9	0	1	0	0	0	0	1	6	0	0	0	0	0	0	1	0	0	0	1	0	0	0	0	0	0	0	0	1	0	0
Male	166	50	yes	yes	No	0	16-18	3	0.1-1.0	0	1	0	0	0	0	1	6	0	0	0	0	0	0	0	0	0	0	0	0	0	0	0	0	0	1	0	0	0	0	0
Male	174	80	yes	yes	Yes	1	16-18	12	0.1-1.0	0	1	0	0	0	0	1	12	0	1	0	0	0	0	0	0	0	0	1	0	0	0	0	0	0	1	1	0	0	0	0
Male	180	100	yes	yes	No	0	31-35	9999	NA	0	0	0	0	1	0	1	9999	1	0	0	0	0	0	1	1	0	0	0	0	0	0	0	0	0	3	2	2	2	1
Male	170	80	yes	No	Yes	0	23-30	3	NA	0	1	0	0	0	0	99	9999	0	0	0	0	0	0	0	1	0	1	0	0	0	0	0	0	0	0	0	0	0	0
Female	169	70	No	No	No	0	23-30	2	0.1-1.0	0	1	0	0	0	NA	1	13	0	0	0	0	0	0	0	2	0	0	2	0	0	1	0	0	0	2	1	1	1			1	1	0	0	0	0	0	0	0
Male	185	65	yes	yes	Yes	1	13-15	9999	15.0up	0	1	0	0	0	0	0	9999	1	1	1	1	0	0	0	4	1	1	1	0	0	0	0	0	0	0	0	0	0	0
Male	174	70	yes	yes	No	0	23-30	12	1.1-1.9	0	1	0	0	0	0	1	8	0	0	0	0	0	0	0	0	1	1	0	0	0	0	0	0	0	0	0	0	0	0
Male	172	78	yes	yes	Yes	1	23-30	60	2.0-4.9	0	0	0	1	0	MDMA	1	6	0	0	0	0	0	0	0	0	0	0	0	0	0	0	0	0	0	0	0	0	0	0
Female	163	42	yes	yes	No	0	23-30	9999	NA	0	1	0	0	0	0	0	9999	3	1	0	0	0	0	0	99	1	0	1	0	1	0	1	0	3	0	0		2		1	2	3	3	3	3	3	4	1	5
Male	177	72	yes	No	No	0	23-30	2	0.1-1.0	0	1	0	0	0	0	1	9999	0	0	0	0	0	0	1	1	0	0	1	0	0	0	0	0	99	0	0	1	1	1
Male	168	50	yes	yes	Yes	1	16-18	60	2.0-4.9	0	1	0	0	0	搖頭丸	1	3	0	0	0	0	0	0	0	0	1	0	0	0	0	0	0	0	0	1	0	2	0	0
Male	165	70	yes	yes	Yes	1	19-22	18	0.1-1.0	0	1	0	0	0	0	1	51	0	0	0	0	0	0	0	0	0	0	0	0	0	0	0	0	0	4	4	4	4	1	2
Male	172	51	yes	No	No	0	23-30	60	5.0-9.9	0	1	0	0	0	0	99	9999	1	5	5	5	3	0	3	6	4	3	4	5	3	4	4	4	10	1	1	1	1	1
Male	175	65	yes	No	No	99	19-22	3	NA	0	1	0	0	0	0	99	9999	0	0	0	0	0	0	0	0	0	0	0	0	0	0	0	0	0	0	0	0	0	0	0
Male	170	60	yes	No	No	0	23-30	12	0.1-1.0	0	0	0	1	0	0	1	9999	2	3	3	1	2	3	3	99									99
Male	168	65	yes	No	No	0	16-18	36	0.1-1.0	0	1	0	0	0	0	1	15	0	4	0	0	0	0	1	1	0	0	1	0	0	0	0	0	0	1	1	1	0	0	0
Male	165	45	yes	yes	No	0	13-15	36	0.1-1.0	0	1	0	0	1	安非他命和其他不知名	1	18	4	3	2	3	2	3	2	4	3	2	3	4	2	1	2	1	2	2	3	1	3	2
Male	170	61	yes	yes	Yes	0	16-18	24	0.1-1.0	0	1	0	1	0	安非他命	99	9999	0	1	0	0	1	0	1	4					1	1	1	1	1	0	1	1	1		0
Male	171	58	yes	No	No	0	23-30	12	0.1-1.0	0	1	0	0	0	0	1	5	0	0	0	0	0	0	0	0	0	0	0	0	0	0	0	0	0	1	0	0	1	0	0
Female	152	37	yes	No	No	0	16-18	9999	NA	0	1	0	0	0	0	1	2	0	1	1	0	0	0	1	1	0	0	0	0	0	0	0	0	0	0	0	1	0	0		3	3	3	3	3	3	3	3	3
Female	157	45	No	yes	No	0	13-15	72	5.0-9.9	0	0	0	1	0	搖頭丸	1	9999	5	5	5	5	5	4	5	6	5	5	5	4	4	4	4	4	9	4	4	4	4	4		2	2	1	1	1	1	1	4	1
Male	176	73	yes	yes	No	0	16-18	12	1.1-1.9	0	1	0	0	0	0	0	9999	0	0	0	1	1	0	1	1	1	1	0	0	0	0	0	0	0	2	2	2	2	2
Male	179	60	yes	yes	Yes	1	16-18	12	10.0-14.9	0	1	0	0	0	0	1	12	0	0	0	0	0	0	0	0	0	0	0	0	0	0	0	0	0	0	0	0	0	0
Male	180	80	yes	yes	Yes	0	16-18	36	NA	0	1	0	0	0	0	0	9999	0	0	0	0	0	0	0	0	0	0	0	0	0	0	0	0	0	0	0	0	1	0
Male	178	75	yes	yes	Yes	1	23-30	42	2.0-4.9	0	1	0	0	0	0	1	6	0	0	0	0	0	0	0	0	0	0	1	0	0	0	0	0	0	0	0	0	0	0	0
Male	173	65	yes	yes	No	0	19-22	36	2.0-4.9	0	1	0	1	0	0	1	9999	5	5	5	1	5	2	3	6	5	5	3	5	4	4	4	4	10	4	4	4	4	4
Female	165	45	yes	yes	No	1	23-30	3	NA	0	1	0	0	0	0	1	12	0	0	0	0	0	0	4	0	0	0	0	0	0	0	0	0	0	0	0	0	0	0	0	1	1	0	0	1	1	1	0	0
Female	170	48	yes	yes	No	0	36-40	1	0.1-1.0	0	1	0	0	0	0	1	9999	0	0	0	0	0	0	1	0	0	0	1	0	0	0	0	0	0	0	0	0	0	0		3	3	3	3	3	3	3	1	3
Male	999	999	yes	No	No	1	31-35	12	0.1-1.0	0	1	0	0	0	0	1	24	1	1	1	0	2	1	0	2	0	1	0	0	1	0	0	0	0	1	0	1	0	1
Male	164	59	yes	yes	Yes	0	46-98	9999	NA	0	1	0	0	0	0	1	9999	1	2	3	5	1		0	6	3	3	0	0	1	0	3	3	0	0	4	4	2	1	4
Male	179	85	yes	yes	Yes	0	NA	1	0.1-1.0	0	1	0	0	0	0	1	2	1	1	0	1	0	0	0	1	0	1	0	0	0	0	0	0	0	1	0	0	0	0
Female	165	54	No	yes	No	1	16-18	6	0.1-1.0	0	1	0	0	0	0	1	9999	0	0	0	0	0	0	0	0	0	0	0	0	0	0	0	0	0	3	0	3	0	0	0	1	1	0	0	0	0	0	0	0
Female	157	45	yes	yes	No	0	19-22	24	1.1-1.9	0	1	0	0	0	0	1	24	0	1	1	1	0	0	0	1	1	1	1	0	1	1	1	1	99	1	1	1	1	1		2	2	0	0	1	0	0	1	0
Male	172	60	yes	yes	Yes	0	19-22	96	5.0-9.9	0	1	0	0	0	0	1	24	0	0	0	0	0	0	0	0	0	0	0	0	0	0	0	0	0	0	0	0	0	0	0
Female	150	53	No	No	No	0	31-35	9999	0.1-1.0	0	1	0	0	0	0	1	24	1	0	0	0	0	0	0	0	0	0	0	0	0	0	0	0	0	0	0	1	1	1	0	1	3	3	3	3	2	1	1	4
Male	999	999	yes	No	Yes	0	23-30	84	5.0-9.9	99	99	99	99	99	0	0	9999	4	5	5	4	3	2	5	6	5	5	5	4	4	4	4	4	4	3	2	1	1	2
Male	188	68	yes	No	No	0	19-22	24	5.0-9.9	0	1	0	0	0	0	0	9999	0	1	1	0	0	0	0	4	1	1	0	0	1	0	0	0	0	2	1	1	1	0	0
Male	160	63	yes	No	Yes	0	NA	9999	0.1-1.0	0	1	0	0	0	0	1	9999	0	0	0	0	0	0	0	0	0								0	0	0	0	0	0
Male	170	52	yes	No	Yes	1	13-15	84	1.1-1.9	0	1	0	0	0	咖啡	1	2	3	3	1	0	0	1	0	2	1	2	0	0	1	0	0	0	0	3	1	3	1	0
Male	173	50	yes	No	No	1	23-30	9999	NA	0	1	0	0	0	0	1	9999	0	1	0	0	0	0	1	0	0	1	1	0	0	0	0	0	0	0	0	0	0	0	0
Male	169	100	yes	yes	Yes	1	16-18	12	10.0-14.9	0	1	0	0	0	0	0	9999	0	1	1	1	0	0	2	3	0	0	0	0	0	0	0	0	0	0	0	0	0	0
Male	178	70	yes	yes	Yes	1	16-18	6	0.1-1.0	0	1	0	0	0	0	1	24	0	0	0	0	0	0	0	3	0	0	0	0	0	0	0	0	0	2	0	0	0	0	0
Male	170	999	yes	No	No	0	19-22	9999	0.1-1.0	0	1	0	0	0	0	1	9999	0	0	0	0	0	0	0	0	0	0	0	0	0	0	0	0	0	0	0	0	0	0
Male	178	66	yes	No	Yes	1	19-22	1	0.1-1.0	0	1	0	0	0	0	1	12	0	0	0	0	0	0	0	0	0	0	0	0	0	0	0	0	0	0	0	0	0	0	0
Male	168	55	yes	yes	Yes	0	16-18	6	1.1-1.9	0	1	0	0	0	搖頭丸	1	60	1	1	0	1	0	0	1	4	0	0	1	1	1	1	0	0	0	1	0	0	1	0
Male	160	48	yes	No	No	0	23-30	3	0.1-1.0	0	1	0	0	0	0	1	2	0	1	0	0	0	0	0	1	0	1	0	0	0	0	0	0	0	1	0	0	0	0
Male	168	56	yes	yes	No	1	16-18	5	2.0-4.9	0	0	0	1	0	0	1	5	2	2	2	2	2	2	1	4	2	2	2	2	3	3	3	3	2	1	1	1	2	1	0
Male	170	60	yes	yes	No	0	16-18	9999	NA	0	1	0	0	0	0	1	9999	1	1	1	0	1	1	0	2	1	1	0	0	0	0	0	0	0	0	0	0	0	0
Male	163	63	yes	No	No	0	16-18	192	2.0-4.9	0	1	0	0	0	0	1	2	0	2	0	0	0	0	0	0	0	1	0	0	0	0	0	0	0	4	2	4	4	3
Male	175	62	yes	No	No	0	23-30	3	0.1-1.0	0	1	0	0	0	0	1	6	0	0	0	0	0	0	0	0	0	0	1	0	1	1	0	0	0	0	0	0	0	0
Male	173	72	yes	No	Yes	0	19-22	1	15.0up	0	1	0	0	0	0	1	24								99									99
Male	171	65	yes	No	No	0	13-15	36	2.0-4.9	0	1	0	0	0	0	1	9999	2	2	2	2	2	2	2	6	3	3	2	0	2	3	2	0	0	2	1	1	1	1
Male	182	72	yes	No	Yes	1	19-22	9999	1.1-1.9	0	1	0	0	0	0	1	3	0	0	0	0	0	0	1	0	0	0	1	0	0	0	0	0	0	0	0	0	0	0
Male	185	73	yes	yes	No	0	19-22	9	2.0-4.9	0	1	0	0	0	0	0	9999	0	3	0	1	0	0	1	1	0	0	1	1	0	0	0	0	0	0	0	0	2	1
Male	168	100	yes	yes	No	0	31-35	9999	NA	0	1	0	0	0	0	1	9999	0	0	0	0	0	0	1	0	0	0	1	0	0	0	0	0	0	0	0	0	0	0	0
Female	165	65	yes	No	No	0	16-18	9999	0.1-1.0	0	1	0	0	0	0	1	9999	0	0	0	0	0	0	0	0	0	0	0	0	0	0	0	0	0	0	0	0	0	0	0	2	3	1	1	1	1	4	1	4
Male	175	88	yes	yes	Yes	1	19-22	48	0.1-1.0	0	1	0	0	0	0	1	12	0	0	0	0	0	0	1	0	0	0	1	0	0	0	0	0	0	0	0	0	0	0
Male	170	80	No	No	No	1	7月12日	1	0.1-1.0	1	0	0	0	0	0	1	60	0	0	0	0	0	0	0	1	0	0	0	0	0	0	0	0	0	0	0	0	0	0
Female	168	53	yes	No	No	0	NA	9999	NA	99	99	99	99	99	0	99	9999	0	0	0	0	0	0	0	0	0	0	0	0	0	0	0	0	0	0	1	0	1	0	0	1	1	0	0	0	0	0	0	0
Male	177	104	yes	No	No	1	19-22	60	NA	99	99	99	99	99	安非他命	1	12	0	0	0	0	0	0	1	0	0	0	1	0	0	0	0	0	0	1	0	0	0	0	0
Male	176	73	yes	yes	Yes	1	16-18	9999	NA	0	1	0	0	0	0	99	9999		0	0	0	0	0	0	0	0	0	0	0	0	0	0	0	0	0	0	0	0	0	0
Male	167	65	yes	No	No	1	16-18	60	0.1-1.0	0	1	0	0	0	0	1	9999	0	0	0	0	0	0		1	0	0	0	0	0	0	0	0	1	1	0	0	0	0	0
Male	170	67	yes	yes	No	1	16-18	12	1.1-1.9	0	1	0	0	0	0	1	4	0	1	1	1	1	1	1	4	1	1	1	1	1	1	2	2	4	1	1	1	1	0
Male	166	85	yes	No	No	0	19-22	12	2.0-4.9	0	1	0	0	0	安非他命	1	12	0	1	0	0	0	0	0	1	1	1	0	0	0	0	0	0	0	0	0	0	0	0
Male	180	60	yes	yes	No	0	16-18	6	1.1-1.9	0	1	0	0	0	0	1	30	1	0	0	0	0	0	1	2	0	0	1	0	0	1	0	0	0	1	0	0	0	0
Female	157	50	yes	No	No	0	16-18	9999	1.1-1.9	0	1	0	0	0	0	1	6	0	0	0	0	0	0	2	1	0	0	2	0	0	0	0	0	0	1	0	0	1	0	0	1	1	0	0	0	0	0	0	0
Female	150	40	yes	yes	No	0	23-30	72	1.1-1.9	0	1	0	0	0	0	0	9999	1	2	2	2	1		5	6	2	3	4	5	4	4	4	4	99													2	2	2
Male	167	58	yes	No	No	0	31-35	9999	0.1-1.0	0	1	0	0	0	0	1	9999	0	0	0	0	0	0	0	3	0	0	0	0	0	0	0	0	0	0	1	1	1	1
Male	175	75	yes	yes	Yes	0	16-18	48	2.0-4.9	0	1	0	0	0	0	1	12	0	0	0	0	0	0	0	0	0	0	0	0	0	0	0	0	0	0	0	0	0	0
Male	170	49	yes	yes	Yes	1	16-18	48	1.1-1.9	0	1	0	0	0	0	0	9999	0	0	0	1	1	0	1	1	1	0	1	0					0	0	0	0	0	0
Male	170	54	yes	yes	Yes	0	NA	9999	NA	99	99	99	99	99	NA	99	9999	0	0	0	0	0	0	0	0	0	0	0	0	0	0	0	0	0	0	0	0	0	0
Female	164	52	No	No	No	0	16-18	72	1.1-1.9	0	1	0	0	0	0	1	3	0	0	0	0	0	0	1	1	1	2	1	0	0	1	0	0	0	3	2	3	4	2		1	1	2	2	2	2	3	3	3
Male	165	50	yes	No	Yes	0	19-22	27	2.0-4.9	0	1	0	1	0	0	1	1	2	0	0	1	2	1	1	2	0	1	1	0	4	4	4	3	99	1	0	2	1	0	0
Female	150	37	No	No	No	99	NA	9999	NA	99	99	99	99	99	NA	99	9999	0	0	0	0	0	0	0	3	0	0	0	0	0	0	0	0	0	0	0	0	0	0	0	1	1	0	0	0	0	0	0	0
Male	174	85	No	yes	No	1	16-18	60	0.1-1.0	0	0	0	1	0	0	1	9999	1	1	1	1	1	1	1	1	1	2	1	1	1	1	1	1	2	1	1	1	1	1	1
Female	151	49	yes	No	No	0	19-22	9999	0.1-1.0	0	1	0	1	0	0	1	3	3	3	4	0	0	0	2	4	0	1	2	1	1	1	4	2	6	4	1	4	1	3		3	3	2	3	2	2	2	2	2
Male	172	68	yes	yes	Yes	1	23-30	12	10.0-14.9	0	1	0	0	0	0	0	9999	0	1	1	0	0	0	1	0	0	1	1	0	2	2	2	4	0	0	0	1	1	0
Male	170	60	yes	yes	Yes	0	16-18	9999	0.1-1.0	0	1	0	0	0	0	99	9999	0	0	0	0	0	0	1	2	1	1	0	0	0	0	0	0	0	0	0	1	1	1	1
Male	180	72	yes	yes	Yes	0	23-30	24	0.1-1.0	0	1	0	0	0	0	1	12	1	1	1	1	0	0	1	2	1	1	1	2	1	1	1	2	2	2	1	1	1	1
Male	158	65	yes	yes	Yes	0	19-22	12	0.1-1.0	0	1	0	0	0	0	0	9999	0	0	0	0	0	0	0	0	0	0	0	0	0	0	0	0	0	0	0	0	0	0
Male	170	63	yes	No	No	0	41-45	1	0.1-1.0	0	1	0	0	0	0	1	4	0	0	0	0	0	0	0	0	0	1	1	2	0	0	0	2	4	0	0	0	0	0
Male	168	67	yes	No	No	0	19-22	60	5.0-9.9	0	1	0	0	0	0	1	12	0	0	0	0	0	0	0	1	0	0	0	0	0	0	0	0	0	0	0	0	0	0	0
Male	178	60	yes	No	No	1	16-18	156	0.1-1.0	0	1	0	0	0	0	1	1	0	0	0	0	0	0	0	1	0	0	0	0	0	0	0	0	0	0	0	0	0	0
Male	166	61	yes	No	No	0	16-18	60	10.0-14.9	0	1	0	0	0	0	1	156	2	3	3	0	3	4	1	5	1	3	0	1	3	1	1	3	4	1	1	1	1	1
Male	165	80	yes	yes	Yes	1	16-18	12	0.1-1.0	0	1	0	0	0	0	1	1	0	1	3	0	0	0		1	0	0	1	0	0	0	0	0	0	0	0	0	0	0	0
Male	182	72	yes	No	No	0	16-18	36	2.0-4.9	0	1	0	0	0	安非他命	1	6	0	0	0	0	0	0	0	1	1	0	1	0	0	0	0	0	0	0	1	1	1	1
Male	184	78	yes	yes	Yes	1	23-30	6	2.0-4.9	0	1	0	0	0	0	1	120	0	0	0	0	0	0	0	0	0	0	0	0	0	0	0	0	0	0	0	0	0	0	0
Male	163	70	yes	No	No	0	36-40	36	0.1-1.0	0	1	0	0	0	安非他命	1	12	1	0	0	0	0	1	0	2	0	1	0	0	0	0	0	0	6	1	1	1	1	1	1
Male	167	80	yes	yes	Yes	0	41-45	9999	0.1-1.0	0	1	0	0	0	安非他命	1	12		0	0	0	0	0	1	3	0	0	1	0	1	1	1	1	1	0	0	0	1	0	0
Female	158	45	yes	yes	No	0	31-35	9999	0.1-1.0	0	1	0	0	0	0	1	7	1	1	1	0	1	1	1	4	1	1	2	0	0	0	0	0	0	1	0	0	1	0	0	4	3	5	5	4	4	5	1	5
Male	171	62	yes	No	No	0	19-22	85	1.1-1.9	99	99	99	99	99	0	99	9999	0	0	0	0	0	0	0	1	0	0	0	0	0	0	0	0	0	0	0	0	0	0	0
Male	160	61	yes	yes	No	0	NA	9999	NA	99	99	99	99	99	FM2	99	9999	0	1	0	0	0	0	0	1	1	1	1	0	0	0	0	0	0	3	1	0	0	0	0
Male	176	68	yes	yes	Yes	1	NA	60	0.1-1.0	0	1	0	0	0	0	1	12	1	0	0	0	0	0	0	0	1	0	1	0	0	0	0	0	0	1	0	0	0	0	0
Female	163	48	yes	yes	No	0	23-30	12	NA	0	1	0	0	0	0	99	9999	1	2	1	1	1	0	3	4	3	2	3	2	2	2	2	2	99	0		1	1	1		2	2	1	1	1	1	3	1	3
Male	166	64	No	yes	Yes	0	23-30	1	0.1-1.0	0	0	0	1	0	0	1	4	0	0	0	0	0	0	0	0	0	0	0	0	0	0	0	0	0	2	1	1	0	0
Male	164	75	yes	NA	NA	0	41-45	36	0.1-1.0	0	1	0	0	0	搖頭丸	1	3	3	1	1	1	1	1	1	5	1	1	0	0	1	0	1	0	0	0	0	0	0	0
Male	170	85	yes	No	Yes	0	36-40	9999	NA	0	1	0	0	0	0	99	9999	0	0	0	0	0	0	1	0	0	0	0	0	0	0	0	0	0	0	0	0	0	0	0
Male	999	999	yes	No	Yes	1	16-18	9999	1.1-1.9	0	1	0	0	0	0	0	9999	0	1	0	1	1	0	1	2	1	1	1	0	0	0	0	0	0	1	1	1	1	1	1
Male	180	108	yes	No	No	0	NA	9999	NA	99	99	99	99	99	NA	99	9999	0	0	0	0	0	0	0	0	0	0	0	0	0	0	0	0	0	0	0	0	0	0
Male	180	108	yes	No	No	0	NA	1	0.1-1.0	0	1	0	0	0	0	1	32	0	0	0	0	0	0	2	0	0	0	0	0	0	0	0	0	0	0	0	0	0	0
Male	173	60	yes	yes	Yes	1	19-22	8	0.1-1.0	0	1	0	0	0	0	1	3	0	0	0	0	0	0	0	0	0	0	0	0	0	0	0	0	0	0	0	0	0	0
Male	169	55	yes	yes	No	1	13-15	48	1.1-1.9	0	1	0	0	0	0	0	9999	5	2	3	0	2	1	4	6	1	1	0	0	3	0	0	1	0	3	1	1	0	0
Female	163	49	yes	yes	No	1	16-18	9999	NA	0	1	0	0	0	0	1	9999	0	0	0	0	0	0	0	0	0	0	0	0	0	0	0	0	0	2	1	2	1	1		1	1	0	0	0	0	0	0	0
Female	165	47	yes	yes	No	0	16-18	9999	NA	0	1	0	0	0	0	1	9999	1	0	1	1	0		0	1	0	0	0	0	1	1	0	0	0	1	1	1	1	1
Female	999	999	yes	yes	No	0	NA	9999	NA	0	1	0	0	0	0	1	5	0	0	0	0	0	0	1	0	0	0	1	0	0	0	0	0	0	1	1	1	1	0		2	2	2	2	3	3
Male	176	79	yes	yes	Yes	0	13-15	13	2.0-4.9	0	1	0	0	0	0	1	1	0	3	0	3	0	0	2	3	2	1	2	1	0	1	2	0	8	2	0	0	0	1
Male	175	80	yes	No	Yes	0	19-22	1	0.1-1.0	0	1	0	0	0	0	1	1	0	0	0	0	0	0	1	2	0	0	1	0	0	0	0	0	0	0	0	1	0	0
Female	163	45	yes	yes	No	0	19-22	96	0.1-1.0	0	1	0	0	0	0	1	4	0	0	0	0	0	0	0	99	0	0	0	0	0	0	0	0	10	3	0	0	1	0	0	3	3	2	2	2	2	2	2	4
Male	174	60	yes	No	Yes	1	16-18	24	0.1-1.0	0	1	0	0	0	0	1	60	0	0	0	0	0	0	0	0	0	0	0	0	0	0	0	0	0	0	0	1	0	1
Female	160	60	yes	No	No	0	13-15	24	1.1-1.9	0	1	0	1	0	狂喜(ecstasy	1	7	4	4	4	2	2	3	1	4	2	3	1	2	3	2	1	2	4	2	2	2	2	2	0	3	3	3	3	3	2	3	2	3
Female	175	63	yes	yes	No	1	19-22	60	0.1-1.0	0	1	0	0	0	0	1	9999	0	3	0	0	0	0	2	4	0	1	2	0	0	4	0	0	0	4	4	4	4	4		4	4	5	5	5	4	5	1	5
Male	180	90	yes	No	No	1	23-30	1	NA	0	1	0	0	0	0	1	4	0	0	0	0	0	0	0	0	0	0	0	0	0	0	0	0	0	0	0	0	0	0	0
Male	170	53	yes	yes	Yes	0	19-22	1	0.1-1.0	0	1	0	0	0	0	1	12	0	0	0	0	0	0	1	0	0	0	1	0	0	0	0	0	0	0	0	0	0	0
Male	181	92	No	yes	Yes	1	16-18	60	2.0-4.9	0	1	1	0	0	0	0	9999	0	0	0	0	0	0	0	0	1	2	1	0	1	0	0	0	0	0	0	0	0	0
Female	157	88	yes	No	No	0	16-18	1	0.1-1.0	0	1	0	0	0	0	1	9999	0	0	0	0	0	0	1	1	1	1	1	1	0	0	0	0	0	0	0	0	0	0		1	2	0	0	0	0	0	0	0
Male	170	50	No	No	No	0	16-18	14	2.0-4.9	0	1	0	0	0	安非他命.搖頭丸,一	1	36	0	0	0	0	0	0	0	3	0	0	0	0	0	0	0	0	0	2	1	0	0	0	0
Male	162	52	yes	No	Yes	0	13-15	9999	0.1-1.0	0	1	0	0	0	0	1	1	0	0	0	0	0	0	0	1	0	0	0	0	0	0	0	0	0	1	0	1	0	0
Female	158	50	yes	No	No	0	19-22	9999	0.1-1.0	0	1	0	0	0	搖頭丸	1	9999	0	0	0	0	0	0	2	0	0	0	2	0	0	0	0	0	0	0	0	0	0	0	0
Female	159	44	yes	yes	No	0	NA	9999	NA	99	99	99	99	99	NA	99	9999	0	0	0	0	0	0	1	2	0	0	1	0	0	0	0	0	0	0	0	0	1	0	0
Male	165	999	yes	yes	Yes	0	NA	8	1.1-1.9	99	99	99	99	99	0	1	1	5	0	0	0	0	0	0	1	0	0	0	0	0	0	0	0	0	0	0	0	0	0	0
Male	172	66	yes	yes	Yes	1	23-30	9999	2.0-4.9	0	1	0	0	0	0	1	9999	2	3	2	0	0	0	0	3	0	2	0	0	1	1	0	0	0	0	0	0	0	0
Male	164	64	yes	yes	Yes	0	19-22	48	2.0-4.9	0	1	0	0	0	0	1	1	4	5	5	5	5	4	2	6	3	4	2	4	4	2	4	4	2	3	2	2	2	3	0
Male	168	48	yes	yes	No	0	19-22	9999	1.1-1.9	0	1	0	0	0	安非他命	1	9999	0	0	0	0	0	0	1	3	0	0	0	0	0	0	0	0	0	2	2	2	0	0	0
Male	183	103	yes	yes	No	0	16-18	96	5.0-9.9	99	99	99	99	99	搖頭丸	1	18	1	3	3	1	1	0	1	4	1	2	1	0	2	2	0	0	0	0	0	1	0	0	0
Female	157	50	yes	No	No	0	16-18	72	1.1-1.9	0	1	0	0	0	搖頭丸FM2喵喵	1	6	0	0	0	0	0	0	2	0	0	0	2	0	0	0	0	0	99	1	0	0	0	0	0	1	1	0	0	0	0	0	0	0
Male	170	54	yes	yes	Yes	0	16-18	60	2.0-4.9	0	1	0	0	0	0	1	60	0	2	0	1	0	1	0	2	0	1	0	0	1	0	0	0	0	0	0	1	0	0
Female	166	50	yes	yes	No	1	23-30	9999	NA	99	99	99	99	99	NA	99	9999	0	1	0	0		0	1	1	0	0	1	0					99
Male	167	60	yes	No	Yes	0	31-35	6	0.1-1.0	0	0	0	0	0	NA	1	6	0	0		0	0	0		99	0	0	0	0	0	0	0	0	0	0	0	0	0	0
Male	168	80	yes	No	Yes	0	23-30	9999	NA	0	1	0	0	0	0	1	9999	0	1	0	0	0	0	0	0	0	0	0	0	0	0	0	0	0	0	0	0	0	0
Female	158	45	No	No	No	0	13-15	60	2.0-4.9	0	1	0	0	0	0	1	1	0	0	0	0	0	0	0	0	0	0	0	0	0	0	0	0	99	1	0	1	0	0		2	3	2	3	3	3	3	1	3
Male	167	61	yes	yes	Yes	1	NA	9999	NA	0	1	0	0	0	0	1	1	0	0	0	0	0	0	1	1	0	0	1	0	0	0	0	0	0	0	0	0	0	0
Male	170	85	yes	yes	Yes	0	19-22	120	0.1-1.0	0	1	0	0	0	0	1	2		0	0	0	0	0	0	0	0	0	0	0	0	0	0	0	0	0	0	0	0	0
Male	178	63	yes	yes	No	0	31-35	9999	0.1-1.0	99	99	99	99	99	0	1	9999	0	0	0	0	0	0	0	1	0	0	1	0	0	0	0	0	0	0	0	0	0	0
Female	163	58	yes	No	No	0	19-22	36	0.1-1.0	0	1	0	0	0	0	0	9999	0	0	0	0	0	0	1	0	0	0	1	0	0	0	0	0	0	1	0	1	1	0	0	2	2	3	3	3	4	4	1	4
Male	999	999	yes	No	Yes	0	31-35	1	0.1-1.0	0	1	0	0	0	0	1	9999	0	0	0	0	0	0	0	0	0	0	0	0	0	0	0	0	99	0	0	0	0
Female	160	42	yes	No	No	0	16-18	9999	2.0-4.9	0	1	0	1	0	搖頭丸	0	9999	5	5	5	5	5	5	5	6	5	5	5	4					9	4	3	2	3	4			1	1	1	2	1	1	4	1
Male	170	65	yes	yes	Yes	0	36-40	5	0.1-1.0	0	1	0	0	0	0	1	9999	0	1	0	0	0	0	1	0	0	0	1	0	0	0	0	0	0		0	0	0	0
Male	169	75	yes	No	No	0	13-15	12	0.1-1.0	0	1	0	0	0	0	1	9999	0	0	0	0	0	0	1	0	0	0	1	0	0	0	0	0	99	0	0	0	0	0
Male	165	52	yes	No	Yes	0	19-22	9999	NA	0	1	0	0	0	0	1	12	0	0	0	0	0	0	0	2	0	0	0	0	0	0	0	0	1	0	0	1	1	1	0
Male	170	63	yes	yes	Yes	0	19-22	9999	NA	99	99	99	99	99	0	1	4	0	0	0	0	0	0	0	0	0	1	1	0	0	0	0	0	0	0	0	0	0	0	0
Male	172	100	yes	yes	No	1	31-35	12	NA	0	1	0	0	0	0	0	9999	0	0	0	0	0	0	1	0	1	0	0	0	0	1	0	0	0	1	0	0	0	0
Male	175	65	yes	yes	Yes	0	23-30	9999	0.1-1.0	0	1	0	0	0	0	1	12	0	0	1	0	0	0	0	1	0	0	0	0	0	0	0	0	0	0	0	0	0	0
Male	169	57	yes	yes	Yes	0	13-15	2	1.1-1.9	0	1	0	0	0	0	1	12	0	0	0	0	0	0	0	99	0	0	0	0	0	0	0	0	99	0	0	0	0	0
Male	172	63	yes	No	Yes	0	23-30	9999	2.0-4.9	0	1	0	0	0	NA	1	9999	2	2	2	2	2	2	0	2	1	1	1	1	1	1	1	1	0	1	1	1	1	1	1
Male	173	66	yes	yes	Yes	0	19-22	6	1.1-1.9	0	1	0	0	0	0	1	9999	0	0	0	0	0	0	0	0	0	0	1	0	0	0	0	0	0	2	1	1	1	2
Female	153	45	yes	yes	No	1	NA	1	NA	0	1	0	0	0	0	1	4	0	0	0	0	0	0	0	0	0	0	0	0	0	0	0	0	0	1	0	0	0	0		1	1	0	0	0	0	0	0	0
Female	161	45	No	No	No	0	23-30	1	0.1-1.0	0	1	0	0	0	0	1	4	0	0	0	0	0	0	0	0	0	0	1	0	0	0	0	0	0	0	0	0	0	0		1	1	0	0	0	0	0	0	0
Female	157	45	yes	No	No	0	19-22	12	1.1-1.9	0	1	0	0	0	搖頭丸	1	6	0	1	1	1	0	0	1	1	2	1	0	0	0	0	0	0	0	0	0	0	0	0	0	3	3	0	0	0	0	0	0	0
Male	176	70	yes	yes	Yes	1	16-18	84	NA	0	1	0	1	0	0	0	9999	4	4	3	2	3	2	3	4	2	3	3	0	2	2	2	0	0	1	0	0	0	0	0
Male	173	70	yes	yes	Yes	0	19-22	9999	0.1-1.0	0	1	0	0	0	0	1	36	0	0	0	0	0	0	0	0	0	0	1	0	2	1	4	4	0	0	0	0	1	0
Male	175	58	yes	No	No	0	16-18	2	0.1-1.0	0	1	0	0	0	0	1	12	0	0	0	0	0	0	1	1	0	0	1	0	0	0	0	0	0	0	0	0	0	0
Male	172	60	yes	yes	No	0	16-18	24	NA	0	1	0	0	0	0	1	12	0	0	0	0	0	0	0	0	0	0	0	0	0	0	0	0	0	0	0	0	0	0
Male	170	65	yes	No	No	0	19-22	13	0.1-1.0	0	1	0	0	0	0	1	13	0	2	0	1	0	1		0	0	0	0	0	0	0	0	0	0	3	2	1	1	1	0
Male	173	60	yes	No	No	1	23-30	36	0.1-1.0	0	1	0	0	0	0	0	9999	1	1	0	1	0	0	2	2	1	1	2	0	1	1	1	0	0	0	0	0	0	0
Male	168	60	yes	No	No	0	13-15	1	0.1-1.0	0	1	0	0	0	0	1	48	1		2	2	2	3	4	3	0	0	1	1	1	1	0	0	2	1	2	3	3	3
Male	173	50	yes	yes	No	1	19-22	12	0.1-1.0	0	1	0	0	0	0	1	1	0	1	1	1	0	0	1	3	1	2	1	1	0	2	1	0	0	0	0	0	0	0
Male	174	58	yes	yes	Yes	0	19-22	12	0.1-1.0	0	1	0	0	0	0	1	9999	0	0	0	0	0	0	0	0	0	0	0	0	1	1	1	1	1	0	0	0	0	0
Male	168	48	yes	No	Yes	0	16-18	60	0.1-1.0	0	1	0	0	0	0	0	9999	1	1	1	1	1	1	1	2	2	1	1	1	0	0	0	0	0	0	0	0	0	0
Male	176	59	yes	yes	Yes	0	16-18	72	0.1-1.0	0	1	0	0	0	0	1	10	0	0	0	0	0	0	0	0	0	0	0	1	0	0	0	1	1	0	0	0	0	0	0
Female	146	47	NA	NA	NA	99	NA	9999	NA	99	99	99	99	99	NA	1	9999	0	0	0	0	0	0	0	0	0	0	0	0	0	0	0	0	0	0	0	0	1	0	0	3	3	3	3	3	3	3	1	4
Female	160	42	yes	No	No	0	23-30	1	0.1-1.0	0	1	0	0	0	0	1	9999	0	0	0	0	0	0	1	2	0	0	0	0	0	0	0	0	0	1	0	0	0	0		1	2	0	0	0	0	0	0	0
Male	165	62	No	yes	Yes	0	23-30	2	0.1-1.0	0	1	0	0	0	0	1	9999	0	0	0	0	0	0	1	1	1	0	1	0	0	0	1	0	0	0	0	0	0	0
Male	170	58	yes	No	No	0	16-18	204	2.0-4.9	0	1	0	1	0	0	0	9999	5	5	5	5	5	5	5	6	5	5	4	5	4	4	4	4	10	3	3	3	4	4	2
Male	178	77	yes	yes	No	0	16-18	9999	15.0up	0	1	0	0	0	0	1	9999	0	1	0	0	1	0	0	2	1	1	1	1	0	0	0	0	99	1	1	2	1	0
Male	170	85	yes	No	Yes	0	19-22	12	1.1-1.9	0	1	0	0	0	0	1	2	0	1	0	0	0	0	0	0	0	0	0	0	0	0	0	0	99	2	2	1	2	1	1
Male	175	72	yes	yes	Yes	0	NA	9999	NA	99	99	99	99	99	NA	99	9999	0	1	0	1	0	0	1	1	1	0	1	1	2	4	0	4	2	4	4	4	4	4
Male	170	58	yes	No	No	0	16-18	9999	0.1-1.0	0	1	0	0	0	0	1	6	0	1	0	0	0	1	1	0	0	0	1	0	0	0	0	0	0	2	0	1	1	1
Female	170	64	yes	No	No	0	16-18	24	0.1-1.0	0	1	0	0	0		99	9999	0	0	0	0	0	0	0	1	1	0	0	0	0	0	0	0	0	0		0	1	1		2	3	2	3	3	3	3	1	3
Male	173	50	yes	yes	Yes	0	16-18	1	NA	0	1	0	0	0	0	1	9999	0	1	0	0	0	0	1	0	0	0	1	0	0	0	0	0	0	0	0	0	0	0
Male	180	53	yes	No	Yes	1	19-22	6	0.1-1.0	99	99	99	99	99	0	1	12	0	0	0	0	0	0	0	0	0	0	0	0	0	0	0	0	0	0	0	0	0	0	0
Female	162	50	yes	yes	No	1	13-15	12	5.0-9.9	0	1	0	0	0	0	1	1	0	0	0	0	0	0	0	0	0	0	0	0	0	0	0	0	0	1	1	4	4	4		1	1	0	0	0	0	1	1	1
Male	999	999	yes	yes	No	0	31-35	18	1.1-1.9	0	1	0	0	0	安非他命	1	24	0	1	0	0	0	0	1	1	1	1	1	0	1	1	1	1	0	0	0	0	0	0
Male	172	55	yes	No	Yes	0	19-22	53	2.0-4.9	0	1	0	0	0	0	0	9999	0	0	0	0	0	0	0	0	0	0	0	0	0	0	0	0	0	1	0	0	0	0
Male	171	56	yes	No	No	1	NA	6	0.1-1.0	0	1	0	0	0	0	1	4	0	1	0	1	0	0	0	1	1	0	0	0	0	0	0	0	0	1	1	0	1	0
Male	178	60	yes	yes	Yes	0	16-18	120	10.0-14.9	99	99	99	99	99		1	24	5	5	5	5	5	5	5	6	0	4	5	0	4	4	4	4	10	4	4	4	4	1	1
Male	180	76	yes	No	Yes	0	23-30	9999	2.0-4.9	0	1	0	0	0	0	1	12	1	0	0	0	0	0	1	3	0	0	1	0	0	0	0	0	0	0	0	0	0	0	0
Male	177	67	yes	yes	No	0	23-30	1	0.1-1.0	0	1	0	0	0	0	1	9999		0	0	0	0	0		0	0	0	0	0	0	0	0	0	0	0	0	0	0	0	0
Male	178	94	yes	No	Yes	0	16-18	2	NA	0	1	0	0	0	0	99	9999	0	0	0	0	0	0	0	0	0	0	0	0	0	0	0	0	0	2	1	3	2	0	2
Male	172	73	yes	No	No	1	23-30	24	0.1-1.0	0	1	0	0	0	0	99	9999	1	3	3	3	3	3	4	6	0	2	4	1	3	3	3	3	2	1	1	1	1	1	0
Female	162	65	yes	No	No	0	19-22	12	1.1-1.9	0	1	0	1	0	0	0	9999	0	0	0	0	0	0	0	0	0	0	0	0	0	0	0	0	0	1	1	1	1	1		2	3	2	3	3	3	4	1	4
Male	168	70	yes	No	Yes	1	23-30	2	1.1-1.9	0	1	0	0	0	0	1	1	0	0	0	0	0	0		3	0	0	0	0	0	0	0	0	0	0	0	0	0	0	0
Male	171	62	yes	yes	Yes	0	19-22	24	0.1-1.0	0	1	0	0	0	NA	1	1	0	0	0	0	0	1	0	1	0	0	0	0	1	1	1	1	0	0	0	0	0	0	0
Male	172	75	yes	yes	No	0	16-18	63	2.0-4.9	0	1	0	0	0	0	1	14	3	3	2	0	0	0	1	6	1	1	1	1	3	3	3	3	6	2	1	1	1	1	0
Male	173	92	yes	yes	Yes	0	16-18	1	0.1-1.0	0	1	0	0	0	0	1	12		0	0	0	0	0	0	0	0	0	0	0	0	0	0	0	0	0	0	0	0	0	0
Male	165	53	yes	No	Yes	1	16-18	18	2.0-4.9	0	1	0	0	0	0	1	1	1	5	3	3	0	0	2	6	1	2	2	2	1	1	0	1	2	0	0	0	0	0
Female	158	52	yes	yes	No	0	23-30	60	2.0-4.9	0	1	0	0	0	0	0	9999	5	5	5	5	4	4	4	6	3	4	4	4	3	3	3	3	6	3	2	2	2	2		1	2	2	2	1	2	3	3	3
Female	160	43	yes	yes	No	1	23-30	48	1.1-1.9	0	1	0	0	0	0	1	5	0	2	0	0	0	0	0	6	0	1	0	0	0	0	0	0	0	1	0	0	0	0		3	3	4	4	4	4	4	1	3
Male	178	56	yes	yes	No	0	NA	9999	NA	0	1	0	0	0	NA	1	9999	0	0	0	0	0	0	0	0	0	0	0	0	0	0	0	0	0	0	0	0	0	0
Male	166	63	yes	yes	Yes	1	19-22	3	5.0-9.9	0	1	0	0	0	0	1	1	5	5	5	5	5	5	5	6	3	4	5	3	4	4	4	4	10	4	4	4	4	4
Male	170	70	No	No	No	0	19-22	13	0.1-1.0	0	1	0	0	0	0	99	9999	0	0	0	0	0	0	0	0	0	0	0	0	0	0	0	0	0	0	0	0	0	0	0
Male	175	69	yes	yes	Yes	0	19-22	12	0.1-1.0	0	0	0	0	0	0	1	60	0	0	0	0	0	0	0	0	0	0	0	0	0	0	0	0	0	0	0	0	0	0	0
Male	170	66	yes	yes	No	1	23-30	36	1.1-1.9	0	1	0	0	0	搖頭丸	1	24	0	0	0	0	0	0	1	0	0	0	1	0	0	0	0	0	0	0	0	0	0	0	0
Male	171	65	yes	yes	No	0	13-15	24	0.1-1.0	0	1	0	0	1	用過很多種，但不知道	1	36	4	4	3	4	3	4	3	5	4	3	2	3	2	1	2	1	2	2	1	1	1	2
Male	176	119	yes	yes	Yes	0	23-30	84	2.0-4.9	0	0	0	1	0	0	1	2	0	0	0	0	0	0	1	0	0	0	1	0	0	0	0	0	0	0	0	0	0	0	0
Male	167	68	yes	yes	No	0	13-15	36	1.1-1.9	0	1	0	0	0	0	1	48	2	2	0	1	1	0	1	2	3	2	0	0	1	0	0	0	0	0	0	1	1	1
Male	174	53	yes	No	No	1	19-22	2	0.1-1.0	0	1	0	0	0	0	1	6	0	0	0	0	0	0	0	0	0	0	0	0	0	0	0	0	0	0	0	0	0	0	0
Female	156	52	yes	No	No	0	23-30	24	2.0-4.9	0	1	0	0	0	神經內科頭病藥	1	20	0	1	1	1	1	1	1	3	1	1	1	1	0	1	1	0	0	2	1	1	1	1		2	3	2	3	3	3	2	2	2
Male	165	50	yes	No	Yes	0	16-18	9999	1.1-1.9	0	1	0	0	0	0	1	6	1	1	0	1	0	0	2	1	1	1	2	1	0	1	0	1	0	2	1	2	1	0
Female	153	48	yes	yes	No	0	19-22	36	0.1-1.0	0	1	0	0	0	0	1	12	0	0	0	0	0	0	0	0	0	0	0	0	0	1	0	0	0	0	0	0	0	0	0	4	4	5	5	5	5	5	1	5
Male	170	57	yes	yes	Yes	1	19-22	9999	0.1-1.0	0	1	0	0	0	0	1	9999	0	0	0	0	1	0	1	3	2	0	0	0	0	0	0	0	2	3	1	1	3	3
Male	180	60	yes	yes	No	0	16-18	9999	0.1-1.0	0	1	0	0	0	0	1	3	0	0	0	0	0	0	0	0	0	0	0	0	0	0	0	0	0	0	0	0	0	0
Male	178	81	yes	yes	Yes	0	23-30	36	0.1-1.0	0	1	0	0	0	搖頭丸	1	120	4	3	2	3	2	3	3	4	4	3	3	2	2	1	1	2	4	2	3	2	3	2
Male	176	87	yes	yes	Yes	0	23-30	120	2.0-4.9	0	1	0	0	0	0	1	3	1	1	1	1	1	0	1	2	0	1	1	0	0	0	0	0	0	1	0	2	1	0
Male	165	62	yes	yes	Yes	1	13-15	18	1.1-1.9	0	1	0	1	0	安非他命	1	43	2	3	2	4	2	2	3	4	2	3	2	3	2	3	2	3	4	2	1	3	2	1
Male	173	100	yes	yes	Yes	0	23-30	9999	NA	99	99	99	99	99	0	99	9999	0	0	0	0	0	0	0	0	0	0	0	0	0	0	0	0	0	0	0	0	0	0
Female	161	52	yes	No	No	0	16-18	9999	10.0-14.9	0	1	0	0	0	NA	1	4	0	0	0	0	0	0	0	0	0	0	0	0	0	0	0	0	0	0	0	0	0	0	0	1	1	0	0	0	0	0	0	0
Male	160	55	yes	yes	No	0	19-22	3	0.1-1.0	0	1	0	0	0	0	1	9999	1	0	1	1	1	1	1	1	1	1	1	1	1	1	1	1	2	1	1	1	1	1	1
Male	179	90	yes	No	No	0	19-22	3	0.1-1.0	0	1	0	0	0	0	1	5	0	0	1	0	0	0	0	1	0	0	0	0	0	0	0	0	0	0	1	1	1	1
Male	175	63	No	No	No	0	19-22	12	0.1-1.0	0	1	0	0	0	0	1	12	0	0	0	0	0	0	0	0	0	0	0	0	0	0	0	0	0	0	0	0	0	0	0
Male	175	68	yes	No	Yes	1	23-30	6	1.1-1.9	0	1	0	0	0	0	1	2	0	0	0	0	0	0	0	0	0	0	0	0	0	0	0	0	0	0	0	0	0	0	0
Male	170	65	yes	No	Yes	0	46-98	12	0.1-1.0	0	1	0	0	0	安非他命	1	3	0	1	0	0	0	0	1	2	1	1	1	1	0	1	1	1	0	1	1	1	1	1	1
Male	168	89	yes	yes	Yes	0	13-15	96	2.0-4.9	0	1	0	0	0	0	1	12	0	0	0	0	0	0	0	0	0	0	0	0	1	0	0	0	0	0	0	0	0	0
Male	161	54	yes	yes	Yes	0	31-35	37	0.1-1.0	0	1	0	0	0	0	1	12	0	5	5	0	0	0	4	6	0	0	4	0	2	2	0	0	99	0	0	1	0	0
Male	172	60	yes	yes	Yes	1	13-15	12	0.1-1.0	0	1	0	0	0	0	1	9999	0	0	0	0	0	0	1	0	0	0	0	0	0	0	0	0	0	0	0	0	0	0
Male	167	60	yes	No	No	99	16-18	9999	NA	0	1	0	0	0	0	1	9999	1	1	1		0	1	0	4	1	1	0	0	0	0	0	0	0	1	1	1	1	1	1
Female	161	46	yes	No	NA	0	23-30	9999	NA	99	99	99	99	99	0	1	12	0	0	0	0	0	0	0	0	0	0	0	0	0	0	0	0	0	1	1	1	1	1	1	3	3	0	0	0	0	0	0	0
Male	173	69	No	No	No	0	23-30	36	0.1-1.0	0	1	0	0	0	amphetamin	1	24	1	0	1	0	0	1	2	2	0	1	2	0	2	4	0	1	1	0	0	0	0	0
Male	175	62	yes	yes	Yes	0	16-18	12	2.0-4.9	0	1	0	0	0	搖腳丸	1	5	1	3	3	1	3	1	2	3	2	2	2	2	1	1	1	1	0	0	0	0	0	0	0
Female	158	53	yes	No	No	0	23-30	108	1.1-1.9	0	0	0	1	0	0	1	2	5	5	5	5	5	5	5	6	5	5	5	5	4	4	4	4	10	4	4	4	4	4		2		2		2	1	1	2	2
Male	176	58	yes	yes	Yes	0	16-18	24	0.1-1.0	0	1	0	0	0	0	0	9999	0	0	0	0	0	0	4	99									99	0	0	0	0	0
Male	173	62	yes	yes	Yes	1	16-18	9999	2.0-4.9	0	1	0	0	0	0	1	12	0	0	0	0	0	0	1	0	0	0	1	0	0	0	0	0	0	0	0	0	1	1	0
Male	174	62	yes	No	No	0	13-15	96	0.1-1.0	0	1	0	0	0	0	0	9999	0	0	0	0	0	0	0	0	0	0	0	0	0	0	0	0	0	1	0	0	0	0	0
Male	165	70	yes	yes	Yes	1	16-18	9999	2.0-4.9	0	1	0	0	0	NA	1	12								99									99
Male	168	53	yes	yes	Yes	0	13-15	23	1.1-1.9	0	1	0	0	0	0	1	23	0	0	0	0	0	0	0	99	0	0	0	0	0	0	0	0	10	0	0	0	0	0	0
Male	168	55	yes	yes	Yes	0	13-15	18	2.0-4.9	0	1	0	0	0	0	1	9999	1	1	0	0	0	0	0	2	1	0	1	1	2	2	2	2	2	0	0	0	0	0
Male	172	55	yes	No	No	0	16-18	48	1.1-1.9	0	0	0			0	3	0	1	1	1	0	0	5	1	0	0	1	0	0	0	1	1	0	2	2	2	2
Male	175	60	yes	yes	No	1	16-18	72	5.0-9.9	0	0	0			1	1	1	0	0	0	0	1	4	1	1	1	1	0	1	1	1	2	1	1	1	1	1
Male	170	63	yes	No	No	0	16-18	1	0.1-1.0	0	0	0	1		1	0	0	0	0	0	0	0	0	0	0	0	0	0	0	0	0	0	0	0	0	0	0
Male	170	68	yes	yes	Yes	1	16-18	8	2.0-4.9	0	0	0	0		0	1	0	0	1	0	0	0	1	0	0	0	0	0	0	0	0	0	0	0	0	0	0
Male	184	72	yes	No	No	0	23-30	3	0.1-1.0	0	0	0	0		1	0	0	0	0	0	0	0	0	0	0	0	0	0	0	0	0	0	0	0	0	0	0
Male	180	50	yes	yes	Yes	1	13-15		0.1-1.0	0	0	0	0		1	0	0	0	0	0	0	0	0	0	0	0	0	0	0	0	0	0	0	0	0	0	0
Male	191	110	yes	yes	Yes	1	16-18	60	5.0-9.9	0	0	0	0		0	0	0	0	0	0	0	1	1	1	0	0	0	0	0	0	0	0	1	1	1	1	1
Male	172	58	yes	No	Yes	0	19-22	1	0.1-1.0	0	0	0	0		1	0	0	0	0	0	0	0	0	0	0	0	0	0	0	0	0	0	0	0	0	0	0
Male	174	54	yes	yes	No	0	NA		NA						NA	0	0	0	0	0	0	0	0	0	0	0	0	0	0	0	0	0	0	0	0	0	0
Male	172	55	yes	No	Yes	0	16-18		1.1-1.9	0	0	0	0		1	1	1	1	1	0	0	0	1	1	0	0	0	0	0	0	0	0
Male	163	62	yes	No	Yes	1	23-30		NA	0	0	0	0		1								2	0		3	0	1	1	1	1	0	0	1	0	1	1
Male	165	60	yes	No	Yes	0	23-30		5.0-9.9	0	0	0	0		1	2	1	1	1	1	1	1	5	1	2	2	1	4	4	4	4	0	1	1	1	1	0
Male	178	55	yes	yes	No	0	16-18	48	0.1-1.0	0	0	0	0		0	0	0	0	0	0	0	0	0	0	0	1	0	0	0	0	0	0
Male	176	60	yes	yes	No	0	13-15	72	2.0-4.9	0	0	0	0		0	0	0	0	0	0	0	0
Male	180	65	yes	No	Yes	1	23-30	120	2.0-4.9	0	0	0	0		NA	1	1	1	2	0	1	1	2	1	1	1	1						2	2	2	2	2
Male	160	47	yes	No	No	1	19-22		NA	0	0	0	0		1	0	0	0	0	0	0	0	0	0	0	0	0	0	0	0	0	0	0	0	0	0	0
Male			yes	yes	Yes	0	13-15		5.0-9.9	0	0	0	0		1	1	1	0	0	0	0	1	2	1	1	1	0	0	0	0	0	0	0	0	1	1	1
Male			yes	yes	Yes	0	19-22		1.1-1.9						1	0	1	3	1	0	0	0	1	0	0	0	0	0	0	0	0	0	0	0	0	0	0
Male	175	95	yes	yes	Yes	1	16-18		2.0-4.9	0	0	0	0		0	3	2	3	3	3	3	2	4	2	2	2	1	2	2	2	2	4	3	3	3	1	3
Female	152	43	yes	yes	No	0	19-22	6	1.1-1.9	0	0	0	0		1	1	0	0	0	0	1	2	1	0	1	1	0	1	1	0	0	0	1	2	1	1	0	3	3	5	4	3	4	4	1	4	1	3	3
Female	162	42	yes	No	No	0	23-30		NA	0	0	0	0		1
Female	155	40	yes	No	No	1	23-30	12	NA	0	0	0	0		0
Female	160	40	yes	No	No	1	13-15	36	2.0-4.9	0	0	0	0		1	0	1	0	3	0	0	0	2	1	1	0	1	0	0	0	0	2	1	1	2	2	1	2	3	2	3	2	2	1	1	1	1	1	1
Male	172	58	yes	yes	No	0	16-18	84	2.0-4.9	0	0	0	0		0	1	1	0	0	0	0		1	1	1	0	1	1	1	1	1	0	1	0	1	1	1
Female	160	42	yes	yes	No	0	16-18		2.0-4.9	0	0	0	0		1	0	0	0	0	0	0	0	2	0	0	0	0	0	0	0	0	0	0	0	0	0	0	3	3	3	3	3	3		1	3	1	3	1
Male	169	78	yes	yes	Yes	0	13-15		2.0-4.9	0	0	0	0		1	1	1	0	0	0	1	1	3	2	1	1	0	0	0	2	2	2	3	1	3	2	3
Male	170	55	yes	No	No	1	19-22	2	0.1-1.0	0	0	0	0		1	1	1	0	0	0	0	0	1	0	0	0	0	0	0	0	0	0	0	0	0	0	0
Male	173	70	yes	yes	No	0	19-22	1	0.1-1.0	0	0	0	0		1	0	0	0	0	0	0	0	0	0	0	0	0	0	0	0	0	0	0	0	0	0	0
Male	170	65	yes	yes	Yes	1	23-30	6	1.1-1.9	0	0	0	0		1	0	0	1	0	0	0	0	1	0	0	1	0	0	0	2	0	0	1	0	1	1	0
Male	173	52	yes	yes	Yes	0	23-30	12	5.0-9.9	0	0	0	0		0
Male	180	65	yes	yes	Yes	0	NA		NA						0
Male	177	65	yes	No	No	0	31-35	12	0.1-1.0	0	0	0	0		1	0	0	0	0	0	0	0	1	0	0	0	0	0	0	0	0	0	0	0	0	0	0
Male	173	90	yes	No	No	1	31-35	3	1.1-1.9	1	0	0	0		0								1	2	3	2	1	0	1	1	1		1	2	1	2	0
Male	178	60	yes	yes	No	0	23-30	84	0.1-1.0	0	0	0	0		1	1	1	0	1	0	1	1	0	1	1	0	0						1	1	1	1	1
Male	178	65	yes	yes	Yes	1	16-18	36	2.0-4.9	0	0	0	0		1	1	1	1	1	0	0	1	1	1	1	1	1	3	0	0	0	1	2	1	1	1	1
Male	173	65	yes	yes	No	0	16-18	4	0.1-1.0	0	0	0	0		1	0	0	0	0	0	0	1	0	0	0	1	0	0	0	0	0	0	1	0	0	0	0
Male	168	60	No	No	Yes	0	31-35	1	0.1-1.0	0	0	0	0		1	0	0	1	0	1	0	0	1	0	0	1	0	0	0			0	0	0	0	0	0
Male	170	90	yes	yes	Yes	0	23-30		1.1-1.9	0	0	0	0		0	1	1	1	0	0	0	1	2	1	1	1	0	0	0	0	0	0	1	1	1	1	1
Male	170	80	No	No	No	1	23-30	74	2.0-4.9	0	0	0	0		1	3	3	0	0	0	0	1										4	1	0	0	1	0
Male	177	80	yes	yes	Yes	0	16-18	51	2.0-4.9	0	0	0	0		0	1	1	1	0	0	1	1	4	1	1	1	1	1	1	1	1	0	1	0	0	0	0
Male	175	50	yes	yes	Yes	1	16-18	24	2.0-4.9	0	0	0	0		0	0	2	1	2	1	0	1	4	1	1	1	0	1	0	1	0	0	0	0	1	1	1
Male	175	55	yes	yes	Yes	0	16-18	24	0.1-1.0	0	0	0	0		1	0	0	0	0	0	0	0		0	0	0	0	0	0	0	0	0
Male	172	68	yes	yes	Yes	0	16-18		NA	0	0	0	0		0	0	0	0	0	0	0	0	0	0	0	0	0	0	0	0	0	0	0	0	0	0	0
Male	166	55	yes	yes	Yes	1	16-18	12	0.1-1.0	0	0	0	0		1	0	0	0	0	0	0	1	0	0	0	1	0	0	0	0	0	0	0	0	2	0	0
Male	168	56	yes	yes	No	0	19-22	12	0.1-1.0	0	0	0	0		1	0	0	0	0	0	0	0	0	0	0	0	0	0	0	0	0	0	0	0	0	0	0
Male	170	60	yes	yes	Yes	0	13-15		2.0-4.9	0	0	0	0		0	0	1	1	1	0	0	0	0	0	0	0	2	1	0	0	1	4	1	0	1		0
Male	172	70	yes	yes	Yes	1	23-30	12	1.1-1.9	0	0	0	0		1	0	0	0	0	0	0	0	1	0	0	0	0	0	0	0	0	0	1	0	0	0	0
Male	181	78	yes	No	No	0	23-30	96	5.0-9.9	0	0	0	0		0	0	0	1	0	0	0	1	2	1	0	1	0	0	1	0	0	0	2	1	2	2	1
Male	170	58	yes	yes	Yes	1	16-18	12	2.0-4.9	0	0	0	0		1	1	0	0	0	0	1	1	5	1	1	1	1	2	2	3	2	2	1	1	2	2	1
Male	180	60	yes	No	Yes	1	16-18	24	5.0-9.9	0	0	0	0		1	0		0	0	0	0	0	1	0	0	0	0	0	0	0	0	0	1	0	0	0	0
Male	170	63	yes	No	No	0	23-30	36	1.1-1.9	0	0	0	0		0	1	0	0	0	0	0	2	2	1		2	0	1	1	0	0	1	1	1	0	1	0
Male	169	62	yes	yes	No	1	23-30	1	0.1-1.0	0	0	0	0		1	0	0	0	0	0	0	0	0	0	0	1	0	0	0	0	0	0	3	1	1	1	1
Male	174	70	yes	yes	No	0	23-30	36	0.1-1.0	0	0	0	0		1	0	0	0	0	0	0	0	0	0	0	0	0	0	0	0	0	0	0	0	0	0	0
Male	171	52	yes	yes	No	0	16-18	24	1.1-1.9	0	0	0	0		1	1	1	0	0	0	0	0	1	1	1	1	1	0	0	0	0	0	0	0	0	0	0
Male	172	62	yes	yes	No	1	19-22	44	1.1-1.9	0	0	0	0		1	0	0	0	1	0	1	1	2	1	0	1	0	0	0	0	0	0	0	0	1	1	0
Male			yes	No	Yes	0	36-40	24	0.1-1.0	0	0	0	0		1	0	0	0	0	0	0	0		0	0	0	0	0	0	0	0		1	1	1	1	1
Male	178	75	yes	yes	Yes	0	19-22	186	5.0-9.9	0	1	0	0		0	1	1	1	1	1	1	1	1	2	1	1	0	1	1	1	1	0	1	1	1	1	1
Male	170	60	No	No	No	1	16-18	1	0.1-1.0	0	0	0	0		1	0	0	0	0	0	0	0
Male	170	55	yes	yes	No	0	7月12日	24	0.1-1.0	0	0	0	0		0	0	1	0	0	0	0	1	0	0	0	1	0	1	0	0	0	0	1	1	1	0	1
Male	178	56	yes	yes	Yes	1	16-18	3	0.1-1.0	0	0	0	0		0	0	0	0	0	0	0	0	0	0	0	0	0	0	0	0	0	0	0	0	0	0	0
Female	158	50	yes	yes	No	0	19-22	36	2.0-4.9	0	0	0	0		1	0	0	0	0	0	0	0	0	0	0	0	1	0	0	0	1	0	1	0	2	1	2	3	3	3	3	4	3	4	1	2	3	1	5
Female	160	50	yes	yes	Yes	1	16-18	36	0.1-1.0	0	0	0	0		1	0	1	0	0	0	0	0	2	1	0	0	0	0	0	0	0	1	0	0	0	0	0	2	3	0	0	0	0	0	0	0	0	0	0
Female	159	42	No	No	No	0	23-30		NA	0	0	0	0		1	0	0	0	0	0	0	0	0	0	0	0	0	0	0	0	0	0	4	2	1	1	1	4	4	3	3	4	4
Female	152	44	yes	yes	No	0	23-30	36	NA	0	0	0	0		1	0	0	0	0	0	0	0	0	0	0	0	0	0	0	0	0	0	2	0	2	0	0	1	2	2	2	2	2	2	3	2	3	2	3
Female	163	48	yes	yes	No	0	23-30	24	1.1-1.9	0	0	0	0		1	0	1	0	1	0	0	1		1	1	1	0	1	1	0	0	0	1	1	1	1	1	2	3	2	3	3	3	4	1	1	1	2	2
Female	163	51	yes	yes	No	1	19-22	22	2.0-4.9	0	0	0	0		0	1	0	1	0	2	2	1	1	2	0	0	0					0	2	1	1	1	0	2	3	0	2	2	2	2	2	2	2	3	2
Female	160	44	yes	yes	No	1	31-35	13	0.1-1.0	0	0	0	0		1	0	0	0	0	0	1	0	1	0	0	0	1	0	0	0	0	0	2	0	0	0	0	1	1	2	2	2	2	4	1	2	1	2	3
Female	162	40	yes	yes	No	1	23-30		2.0-4.9	0	0	0	0		0	0	3	3	3	0	0	3	0	3	4	4	1	1	2	2	1	2	1	1	1	1	1	1	1	2	3	2	2	3	1	1	1	1	1
Female	150	41	yes	No	Yes	0	23-30		1.1-1.9	0	0	0	0		1	0	1	0	0	0	0	1	3	0	0	1	0	1	0	0	0	0	0	3	4	4	3	4	4	4	4	4	4	4	4	4	3	5	1
Female	165	50	yes	yes	Yes	0	NA		NA						NA								4	2	1	2	1	1	4	0	1							1	1	0	0	0	0	0	0	0	0	0	0
Male	167	63	yes	yes	Yes	1	16-18	2	2.0-4.9	0	0	0	0		1	0	0	0	0	0	0	0	0	0	0	0	0	0	0	0	0	0	0	0	0	0	0
Male	172	62	yes	yes	Yes	0	13-15	72	2.0-4.9	0	0	0	0		1	1	1	0	0	0	0	0
Male	172	60	yes	yes	No	1	16-18		NA	0	0	0	0		1	1	1	1	1	1	1	1	1	1	1	1	1	1	1	1	1	0	1	1	1	1	1
Male	165	44	yes	No	Yes	0	16-18		NA	0	0	0	0		0	0	0	0	0	0	0	0	1	0	0	0	0	0	0	0	0	0	1	1	1	0	0
Male	170	52	yes	yes	Yes	0	31-35	36	5.0-9.9	0	0	0	0		1	1	1	1	1	1	1	2	1	1	1		1	0	0	0	0	2	0	1	1	1	1
Male	166	58	yes	yes	Yes	0	13-15		0.1-1.0	0	0	0	0		1	0	0	0	0	0	0	1	0	0	0	1	0	2	2	1	3	0	0	0	0	0	0
Male	177	70	yes	yes	Yes	0	16-18	36	NA	0	0	0	0		1	1	1	0	2	0	0	0	5	1	1	0	0	0	0	0	0	1	1	2	2	1	1
Male	176	60	yes	yes	No	0	16-18	84	2.0-4.9	0	1	0	0		0	3	4	1	1	4	0	2	4	2	1	2	1	1	1	1	3	1	4	2	3	2	0
Female	161	47	yes	yes	No	1	16-18	43	0.1-1.0	0	0	0	0		1	0	0	0	0	0	0	1	0	0	0	1	0					0	1	1	1	1	1
Female	163	51	yes	yes	No	0	23-30	12	1.1-1.9	0	0	0	0		0	3	4	3	1	2	1	4		1	3	4	3	4	4	4	4	2	2	3	3	3	0	3	3	4	4	4	5	4	3	4	2	4	1
Male	165	58	yes	yes	Yes	1	23-30		NA	0	0	0	0		NA	1	0	0	0	0	0	0		0	0	0	0	0	0	0	0	0	0	0	0	0	0
Male	180	75	yes	yes	Yes	1	23-30	24	1.1-1.9	0	0	0	0		0	4	3	4	2	3	2	2	5	2	1	1	3	3	2	1	3		2	2	2	2	1
Male	178	78	yes	yes	Yes	0	23-30	12	0.1-1.0	0	0	0	0		1	0	0	0	0	0	0	0	0	0	0	0	0	0	0	0	0	0	0	0	0	0	0
Male	173	55	yes	No	No	0	23-30		0.1-1.0	0	0	0	0		1	0	0	0	0	0	0	0	1	0	0	0	0	0	0	0	0	0	3	1	1	1	0
Male	162	60	yes	yes	Yes	0	NA		NA						NA	0	0	0	0	0	0	0	1	0	0	0	0	0	0	0	0	0	2	1	1	1	0
Male	171	55	yes	No	No	1	13-15	48	1.1-1.9	0	0	0	0		1	2	1	2	0	0	0	0	5	0	1	0	0	1	0	1	0	0	0	0	0	0	1
Male	161	47	yes	yes	Yes	1	NA		0.1-1.0	0	0	0	0		1	0	0	0	0	0	0	1	1	0	0	1	0	0	0	0	0	0	1	0	0	1	0
Male	172	68	yes	yes	No	0	31-35	3	1.1-1.9	0	0	0	0		1	0	0	0	1	0	0	0	1	0	0	0	0	0	0	0	0	0	1	1	1	1	1
Male	178	70	yes	yes	Yes	0	19-22	1	0.1-1.0	0	0	0	0		1	0	0	0	0	0	0	1	1	0	0	1	0	0	0	0	0	0	0	0	0	0	0
Male	175	65	yes	yes	No	0	23-30		0.1-1.0	0	0	0	0		0	1	1	1	0	0	0	1											4	0	0	4	0
Male	165	60	yes	yes	Yes	0	19-22		1.1-1.9	0	0	0	0		1	0	0	0	0	0	0	0											0	0	0	0	0
Male	175	50	yes	yes	No	1	NA		NA						NA	0	0	0	0	0	0	0	0	0	0	0	0	0	0	0	0	0	0	0	0	0	0
Male	165	52	yes	yes	Yes	0	16-18	60	0.1-1.0	0	0	0	0		1	0	0	0	0	0	0	0	0	0	0	0	0	0	0	0	0	0	0	0	0	0	0
Male	170	55	No	No	No	1	16-18	12	0.1-1.0	0	0	0	0		1	0	0	0	1	0	1	0	4	1	1	1	1	0	0	0	0	0	1	1	1	1	1
Male	170	72	yes	yes	No	1	16-18		NA	0	0	0	0		NA	0	0	0	1	1	1	1	4	1	1	0	0	0	0	0	0	0	0	0	1	1	0
Female	163	47	yes	yes	Yes	0	19-22		0.1-1.0	0	0	0	0		1	0	1	0	0	0	0	1	1	0	0	1	0	0	1	0	0	0	1	1	1	1	0
Male	170	71	yes	yes	Yes	0	19-22	4	1.1-1.9	0	0	0	0		1	0	1	1	0	0	0	2	2	1	1	2	0	0	0	0	0	0	1	0	0	0	0
Male	167	74	yes	yes	Yes	0	19-22	1	0.1-1.0	0	1	0	0		1	0	1	0	0	0	0	0										0	1	1	0	1	2
Male	163		yes	yes	Yes	0	19-22		NA	0	0	0	0		1	2	1	2	1	1	1	0	5	1	1	1	1	2	1	1	2	2	2	2	2	2	2
Male	168	68	yes	No	Yes	1	13-15	132	2.0-4.9	0	1	0	0		0	1	1	1	0	2	2	3	3	1	1	3	1	0	1	0	1	2	0	0	1	0	0
Male	165	58	yes	yes	Yes	0	16-18		NA	0	0	0	0		1	0	1	0	0	0	0	0	1	0	0	0	0	0	0	0	0	0	0	0	0	0	0
Male	174	88	yes	yes	Yes	0	23-30	24	0.1-1.0	0	0	0	0		1								0	0	0	1	0	0	0	0	0	0	1	0	1	1	0
Female	162	40	yes	yes	No	0	23-30	60	2.0-4.9	0	1	0	0		0	0	0	1	4	0	0	3										4	1	2	3	4	4	3	2	5	2	2	2	5	1	1	1	2	2
Male	170	63	yes	yes	Yes	1	16-18		2.0-4.9	0	0	0	0		NA	0	0	0	0	0	0	1	1	1	1	1	1	2	2	2	3	1	1	0	0	0	1
Female	155	50	yes	No	No	0	23-30		0.1-1.0	0	0	0	0		1	1	1	1	1	0	1	1		1	1	1	1	1	1	1	1
Female	155	39	yes	yes	No	0	16-18	48	2.0-4.9	0	0	0	0		0	0	0	0	0	0	0	0	2	0	0	0	0	0	0	0	0	0	0	0	0	0	0	1	1	1	1	1	1	2	1	3	1	1	2
Male	178	120	yes	yes	Yes	1	23-30		0.1-1.0	0	0	0	0		1	0	0	0	0	0	0	1	3	0	0	1	0	0	0	0	0	0	0	0	0	0	0
Male	167	50	yes	yes	No	1	19-22	27	0.1-1.0	0	0	0	0		0	0	0	0	0	0	0	0	0	0	0	0	0	0	0	0	0	0	0	0	0	0	0
Male	168	98	yes	yes	Yes	0	23-30	24	5.0-9.9	0	0	0	0		0	1	0	0	1	0	0	1	2	1	1	1	1	1	1	1	1	1	0	1	2	1	1
Male	175	60	yes	No	Yes	0	NA		NA						NA	0	0	0	0	0	0	0	0	0	0	0	0	0	0	0	0	0	1	1	1	1	0
Male	180	80	yes	yes	No	1	19-22	11	0.1-1.0	0	0	0	0		0	0	0	1	0	0	0	1	1	1	1	1	0	0	0	0	0	0	1	0	1	1	0
Male	167	47	yes	yes	Yes	1	16-18	12	0.1-1.0	0	0	0	0		1	0	0	0	0	0	0	1	0	0	0	0	0	0	0	0	0	0	0	0	0	0	0
Male	173	42	yes	yes	Yes	0	13-15		0.1-1.0	0	0	0	0		1	0	0	0	0	0	0	0	1	0	0	0	0	0	0	0	0	0	0	0	1	0	0
Male	170	67	yes	yes	No	0	19-22		0.1-1.0	0	0	0	0		1	1	1	1	0	0	0	1	2	0	0	0	0	2	3	4	4	0	1	0	0	0	0
Male	175	63	yes	yes	No	1	16-18	2	0.1-1.0	0	0	0	0		1	0	0	0	0	0	0	0	0	0	0	0	0	0	0	0	0	0	0	0	0	0	0
Male	174	56	yes	yes	No	0	23-30		NA	0	0	0	0		1	0	0	0	0	0	0	2	5	0	0	0	0	0	0	0	0	0	1	0	1	1	0
Male	170	55	yes	No	No	1	13-15		0.1-1.0	0	0	0	0		1	0	0	0	0	2	0	0	0	1	0	0	2	0	0	0	1	4	1	0	1	1	0
Male	162	55	yes	yes	No	0	19-22	6	0.1-1.0	0	0	0	0		1	0	0	1	0	0	0	0	1	1	1	1	1	1	1	1	1	0	1	0	0	0	1
Male	175	61	yes	No	No	0	23-30		2.0-4.9	0	0	0	0		0																		1	1	1	1
Male	173	65	yes	yes	Yes	1	23-30		1.1-1.9	0	0	0	0		1	0	0	0	0	0	0	0	0	0	0	0	0	0	0	0	0	0	0	0	0	0	0
Male	180	90	yes	yes	Yes	0	31-35	3	1.1-1.9	0	0	0	0		1	0	0	0	1	0	0	1	2	0	0	1	0	0	0	0	0	0	1	0	0	0	0
Male	177	75	yes	yes	Yes	0	23-30	42	2.0-4.9	0	0	0	0		0	1	0	0	0	0	1	0	2	1	0	1	0	3	3	2	2	1	1	1	1	2	2
Male	165	60	yes	yes	Yes	1	16-18	36	0.1-1.0	0	0	0	0		1	0	0	0	0	0	0	0	0	0	0	0	0	0	0	0	0	0	0	0	0	0	0
Male	167	55	yes	yes	Yes	1	16-18		0.1-1.0	0	0	0	0		1	0	0	0	0	0	0	1	1	0	0	1	0	0	0	0	0	0	0	0	0	0	0
Male	166	80	yes	No	Yes	0	23-30		2.0-4.9	0	0	0	0		0	0	0	0	0	0	0	1	2	0	0	1	0	0	0	0	0	0	1	0	1	1	1
Male	170	100	yes	yes	Yes	1	19-22	12	0.1-1.0	0	0	0	0		1	1	1	0	0	1	0	0	1	0	1	0	0	0	0	0	0	0	3	0	0	0	1
Male	178	102	yes	yes	Yes	0	23-30	1	0.1-1.0	0	0	0	0		1	0	0	0	0	0	0	0	0	0	0	0	0	0	0	0	0	0	2	2	2	2	2
Male	167	60	yes	No	No	0	NA		NA						0	0	0		0	0	0	0		0	0	0	0	0	0	0	0	0
Male	173	74	yes	yes	Yes	0	16-18	1	0.1-1.0	0	0	0	0		1	3	2	2	1	0	0	0	2	0	0	0	0	0	0	0	0	0	0	0	0	0	0
Female	169	62	yes	yes	Yes	0	16-18		NA	0	0	0	0		1	0	0	0	0	0	0	1	2	0	0	1	0	0	0	0	0	1	1	0	1	1	0	1	2	1	1	1	1	0	0	0	0	0	0
Male	176	93	yes	yes	Yes	0	23-30	62	1.1-1.9	0	0	0	0		1	0	0	0	0	0	0	0	1	0	0	0	0	0	0	0	0	0	0	0	0	0	0
Male	173	60	yes	yes	No	1	16-18	77	2.0-4.9	0	0	0	0		0	1	1	0	0	0	0	2	4	1	1	1	1	1	1	1	1	2	0	0	0	0	0
Female	162	43	yes	No	No	1	23-30	21	2.0-4.9	0	0	0	0		0	1	1	0	0	0	0	0	2	0	0	0	0	0	0	0	0	0	1	2	2	2	2	3	3	4	4	4	4	3	2	4	1	4	1
Male	163	47	yes	yes	Yes	1	16-18		1.1-1.9	0	0	0	0		0	0	0	0	0	0	0	0		0	1	0	0	0	0	0	0		1	0	0	0	0
Female	162	51	yes	yes	No	0	23-30	18	2.0-4.9	0	0	0	0		1	0	0	0	0	1	0	0	0	0	0	0	0	0	0	0	0	0	1	1	1	1	0	2	3	4	4	4	4	4	5	4	1	5	1
Female	156	45	yes	yes	No	0	23-30	24	1.1-1.9	0	0	0	0		1	0	0	0	0	0	0	1	0	0	0	1	0	0	0	0	0		1	0	0	0	0	1	1	0	0	0	0	0	0	0	0	0	0
Male	173	57	yes	yes	Yes	1	16-18		NA	0	0	0	0		1	0	0	0	0	0	0	0											1	0	0	0	0
Female	157	48	yes	yes	No	0	13-15		2.0-4.9	0	0	0	0		0	0	0	0	0	0	0		0	0	0	0	0	0	0	0	0	0	0	0	0	0	0	1	1	0	0	0	0	0	0	0	0	0	0
Male	168	75	yes	yes	Yes	0	31-35		1.1-1.9	0	0	0	0		0	0	0	0	0	0	0	0	4	0	0	0	0	0	0	0	0	0	0	0	0	0	0
Female	163	43	No	No	No	0	16-18		NA						NA	1	1	0	0	1	0	1	1	1	0	0	0	0	0	0	0	0	3	0	3	1	0	3	3	2	2	2	2	2	2	2	2	2	2
Male	165	90	yes	No	Yes	1	13-15	105	2.0-4.9	0	0	0	0		0	1	1	0	0	0	0	1	1	1	1	1	0	0	0	2	2	0	3	0	1	0	0
Male	164	50	yes	yes	Yes	0	16-18	13	10.0-14.9	0	0	0	0		1	1	1	1	1	1	1	1	2	0	1	0	0	1	0	0	0	0	3	1	2	3	1
Female	150	37	yes	yes	No	0	16-18	24	1.1-1.9	0	0	0	0		NA	0	1	1	1	0	0	1	1	1	1	1	0	0	0	0	0	0	2	0	1	0	0	2	3		2	2	2	2	2	2	2	2	3
Male	173	71	yes	yes	Yes	0	16-18	60	0.1-1.0	0	0	0	0		1	0	0	0	0	0	0	1	2	0	0	1	1	0	1	0	1	2	2	1	1	1	0
Male	174	77	yes	No	No	0	16-18	12	0.1-1.0	0	0	0	0		1	1	1	0	0	0	0	0	0	1	1	0	1	0	0	0	0	1	0	0	0	0	0
Male	180	65	yes	yes	Yes	0	23-30	120	1.1-1.9	0	0	0	0		0	0	0	0	0	0	0	0	0										1	1	1	1	1
Female	158	48	yes	yes	No	0	16-18	72	5.0-9.9	0	0	0	0		1	3	4	3	3	3	3	5	5	4	4	5	4	4	4	1	4		3	2	3	1	0	1	1	3	3	3	3	3	3	3	3	3	3
Female	157	44	yes	No	No	0	16-18	12	1.1-1.9	0	0	0	0		1	0	0	0	0	0	0	0	2	0	0	0	0	0	0	0	0	0	2	0	1	1	1	4	4	3	3	3	3	3	3	3	3	3	3
Female	156	50	yes	yes	No	1	19-22	12	1.1-1.9	0	0	0	0		1	0	0	0	0	0	0	1	2	0	1	1	0	0	0	0	0	0	1	0	1	1	0	3	3	3	3	3	3	2	1	2	3	3	3
Male	169	64	yes	yes	Yes	1	36-40	6	2.0-4.9	0	0	0	0		0	0	0	1	0	1	1	1	5	1	1	1	0	0	1	0	0	1	1	0	0	1	0
Male	170	74	yes	yes	Yes	1	16-18	60	0.1-1.0	0	0	0	0		1	0	0	0	0	0	0	0	0	0	0	0	0	0	0	0	0	0	0	0	0	0	0
Female	158	43	yes	yes	No	0	23-30	24	0.1-1.0	0	0	0	0		1	0	1	0	1	0	0	1	2	1	2	1	0	1	1	0	1	0	2	1	0	0	0	4	3	3	3	3	3	4	1	3	1	4	3
Male	177	75	yes	yes	Yes	0	19-22	72	0.1-1.0	0	0	0	0		0	0	0	0	0	0	0	1	1	0	0	1	0	0	0	0	0	0	0	0	0	0	0
Male	174	76	yes	yes	No	0	31-35		NA	0	0	0	0		1	0	0	0	0	0	0	0	0	0	0	0	0					0	0	0	0	0	0
Male	174	51	yes	yes	Yes	0	13-15	44	1.1-1.9	0	0	0	0		0	1	0	0	0	0	0	0	0	1	0	0	1	0	0	0	0	1	1	1	2	1	0
Male	170	53	yes	NA	Yes	0	31-35		1.1-1.9	0	0	0	0		NA	1	1	1	0	0	0	0	0	0	0	0	0	0	0	0	0	0	1	0	0	0	0
Female	167	47	yes	yes	NA	0	16-18		2.0-4.9	0	0	0	0		0	4	4	4	4	4	4	4	5	3	4	4	5	4	4	1	4		3	3	3	3	3	3	3	3		3	3	3	3	3	3	3	3
Female	155	50	yes	yes	No	0	NA	2	0.1-1.0	0	0	0	0		1	0	0	0	0	0	0	0	0	0	0	0	0	0	0	0	1	2	3	0	1	1	0		3						1		1	3	1
Male	176	63	yes	yes	Yes	0	31-35	6	0.1-1.0	0	0	0	0		1	0	0	0	0	0	0	0	1	0	0	0	0	0	0	0	0		0	0	0	0	0
Male	175	68	yes	yes	Yes	1	23-30	1	0.1-1.0	0	0	0	0		1	1	0	0	0	0	0	1	1	0	1	1	0	0	0	0	0	0	0	0	0	0	0
Female	168	50	No	No	Yes	1	NA	120	NA	0	0	0	0		NA	1	1	1	1	1	1	2	2	2	2	2	1	0	1	1	1		0	1	1	1	1		2	1	1	2	2	1	1	1	1	1	1
Male	180	80	yes	yes	No	1	19-22		1.1-1.9	0	0	0	0		1	0	0	0	0	0	0	0	0	0	0	0	1	0	0	0	0	0	1	0	0	0	0
Male			yes	yes	Yes	0	23-30		0.1-1.0	1	0	0	0		0	1	2	1	2	0	0	0	5	1	1	1	1	0	1	0	1	2	1	1	1	1	1
Female	160	46	yes	yes	No	0	31-35		2.0-4.9	0	0	0	0		1	0	0	0	0	0	0	1	2	0	0	1	0	0	0	0	0		0	0	0	0	0	4	4		4	4	4	4	1	4	1	4	1
Male	178	53	yes	yes	Yes	0	16-18	96	2.0-4.9	0	1	0	0		0	0	0	0	0	0	0	0	0	0	0	0	0	0	0	0	0	0	3	3	3	3	3
Male	167	61	yes	yes	Yes	0	16-18	36	2.0-4.9	0	1	0	0		NA	0	0	0	0	0	0	0	2	0	0	1	0	0	0	0	0	0	0	0	0	0	0
Male	178	72	yes	No	Yes	1	13-15	60	1.1-1.9	0	0	0	0		1	0	0	0	0	0	0	0	0	0	0	0	0	0	0	0	0	0	1	1	3	2	0
Female	154	40	yes	yes	Yes	1	16-18	26	2.0-4.9	0	1	0	0		0	1	1	0	0	1	0	1	2	0	0	1	1	1	0	0	0	2	1	1	1	0	0	2	3	2	2	2	2
Male	173	58	yes	yes	No	1	23-30	48	2.0-4.9	0	0	0	0		1	1	1	0	0	1	1	0	1	1	1	0	1	0	0	0	0	0	2	1	1	1	1
Male	176	60	yes	yes	Yes	0	16-18	63	2.0-4.9	0	0	0	0		1	0	1	1	1	0	0	0	2	0	0	0	0	0	0	0	0	0	0	0	0	0	0
Male	174	55	yes	yes	Yes	1	16-18	12	2.0-4.9	0	0	0	0		0	0	0	0	0	0	0	0	3	0	0	0	0	0	0	0	0	0	0	0	0	0	0
Male	182	63	yes	yes	Yes	0	16-18	12	0.1-1.0	0	0	0	0		1	0	0	0	0	0	0	0	0	0	0	0	0	0	0	0	0	0	0	0	0	0	0
Male	173	56	yes	yes	No	0	16-18		0.1-1.0	0	0	0	0		0	1	0	2	1	1	0	0											3	2	2	1	1
Male	178	60	yes	yes	Yes	0	23-30	24	2.0-4.9	0	0	0	0		1	0	0	0	0	0	0	0	0	0	0	0	0	0	0	0	0	0	1	0	0	0	0
Male	178	60	yes	No	Yes	1	16-18	12	0.1-1.0	0	0	0	0		1	0	0	0	0	0	0	0	0	0	0	0	0	0	0	0	0	0	0	0	0	0	0
Male	172	58	yes	yes	No	1	16-18	132	2.0-4.9	0	0	0	0		NA	1	1	0	1	0	0	0	3	1	1	0	0	1	4	4	4	0	1	1	1	0	0
Male	167	72	yes	No	Yes	1	19-22	6	2.0-4.9	0	0	0	0		1	0	0	0	0	0	0	1	0	1	0	1	0	0	0	0	0	0	0	0	0	0	0
Male	178	78	yes	yes	Yes	0	16-18		0.1-1.0	0	0	0	0		1	0	0	0	0	0	0	0	0	0	0	1	0	0	0	0	0	0	0	0	0	0	0
Male	185	67	yes	yes	Yes	1	16-18		1.1-1.9	0	0	0	0		1													0	1	0	1	2	1	1	1	2	2
Male	179	64	yes	yes	No	1	16-18	38	0.1-1.0	0	0	0	0		0	0	0	0	0	0	0	0	1	0	0	0	0	0	0	0	0	0	0	1	0	1	1
Male	174	85	yes	yes	No	1	19-22	12	0.1-1.0	0	0	0	0		1	0	0	0	0	0	0	0	0	0	0	0	0	0	0	0	1	0	0	0	0	0	0
Female	167	48	yes	yes	No	0	23-30	5	0.1-1.0	0	0	0	0		1	0	1	0	0	0	0	1	0	1	0	1	0	0	0	0	0	0	0	0	0	0	0	1	1	0	0		0	0	0	0	0	0	0
Male	168	60	yes	yes	Yes	0	19-22	6	NA	0	0	0	0		1	3	1	0	0	0	0	0	1
Male	176	63	yes	yes	Yes	0	16-18	6	NA	0	0	0	0		1	1	1	0	0	0	0	1	3	1	1	1	1	1	1	1	1	0	0	0	0	0	0
Male	172	72	yes	yes	Yes	0	23-30	120	2.0-4.9	0	1	0	0		1	0	0	0	0	0	0	1	1	0	0	1	0	0	0	0	0	0	2	2	2	2	2
Male	165	53	yes	No	No	1	16-18	48	0.1-1.0	0	0	0	0		0	1	1	1	1	1	0	1	5	1	1	2	1	0	0	0	2	0	2	0	1	1	1
Male	180	84	yes	No	No	0	23-30	36	NA	0	0	0	0		1	1	1	1	1	1	0	2		1	1	2	1	1	2	2	0	0	1	2	2	1	0
Male	170	80	yes	yes	No	1	19-22	12	0.1-1.0	0	0	0	0		1	0	0	0	0	0	0	0											1	0	1	1	0
Male	170	65	yes	yes	No	1	36-40	1	0.1-1.0	0	0	0	0		1	0	0	0	0	0	0	0											0	0	0	0	0
Male	183	65	yes	No	No		13-15	36	1.1-1.9	0	0	0	0		1	1	1	1	1	1	1	1	3	2	2	1	0	0	0	0	0	2	3	1	1	3	2
Male	182	74	yes	No	No	0	23-30		NA	0	0	0	0		1	0	0	0	0	0	0	0	0	0	1	0	0	0	0	0	0	0	0	0	1	0	1
Male	172	55	yes	No	No	0	16-18	48	1.1-1.9						0	3	0	1	1	1	0	0	5	1	0	0	1	0	0	0	1	1	0	2	2	2	2
Male	175	60	yes	yes	No	1	16-18	72	5.0-9.9	0	0	0	0		1	1	1	0	0	0	0	1	4	1	1	1	1	0	1	1	1	2	1	1	1	1	1
Male	170	63	yes	No	No	0	16-18	1	0.1-1.0	0	0	0	1		1	0	0	0	0	0	0	0	0	0	0	0	0	0	0	0	0	0	0	0	0	0	0
Male	170	68	yes	yes	Yes	1	16-18	8	2.0-4.9	0	0	0	0		0	1	0	0	1	0	0	0	1	0	0	0	0	0	0	0	0	0	0	0	0	0	0
Male	184	72	yes	No	No	0	23-30	3	0.1-1.0	0	0	0	0		1	0	0	0	0	0	0	0	0	0	0	0	0	0	0	0	0	0	0	0	0	0	0
Male	180	50	yes	yes	Yes	1	13-15		0.1-1.0	0	0	0	0		1	0	0	0	0	0	0	0	0	0	0	0	0	0	0	0	0	0	0	0	0	0	0
Male	191	110	yes	yes	Yes	1	16-18	60	5.0-9.9	0	0	0	0		0	0	0	0	0	0	0	1	1	1	0	0	0	0	0	0	0	0	1	1	1	1	1
Male	172	58	yes	No	Yes	0	19-22	1	0.1-1.0	0	0	0	0		1	0	0	0	0	0	0	0	0	0	0	0	0	0	0	0	0	0	0	0	0	0	0
Male	174	54	yes	yes	No	0	NA		NA						NA	0	0	0	0	0	0	0	0	0	0	0	0	0	0	0	0	0	0	0	0	0	0
Male	172	55	yes	No	Yes	0	16-18		1.1-1.9	0	0	0	0		1	1	1	1	1	0	0	0	1	1	0	0	0	0	0	0	0	0
Male	163	62	yes	No	Yes	1	23-30		NA	0	0	0	0		1								2	0		3	0	1	1	1	1	0	0	1	0	1	1
Male	165	60	yes	No	Yes	0	23-30		5.0-9.9	0	0	0	0		1	2	1	1	1	1	1	1	5	1	2	2	1	4	4	4	4	0	1	1	1	1	0
Male	178	55	yes	yes	No	0	16-18	48	0.1-1.0	0	0	0	0		0	0	0	0	0	0	0	0	0	0	0	1	0	0	0	0	0	0
Male	176	60	yes	yes	No	0	13-15	72	2.0-4.9	0	0	0	0		0	0	0	0	0	0	0	0
Male	180	65	yes	No	Yes	1	23-30	120	2.0-4.9	0	0	0	0		NA	1	1	1	2	0	1	1	2	1	1	1	1						2	2	2	2	2
Male	160	47	yes	No	No	1	19-22		NA	0	0	0	0		1	0	0	0	0	0	0	0	0	0	0	0	0	0	0	0	0	0	0	0	0	0	0
Male			yes	yes	Yes	0	13-15		5.0-9.9	0	0	0	0		1	1	1	0	0	0	0	1	2	1	1	1	0	0	0	0	0	0	0	0	1	1	1
Male			yes	yes	Yes	0	19-22		1.1-1.9						1	0	1	3	1	0	0	0	1	0	0	0	0	0	0	0	0	0	0	0	0	0	0
Male	175	95	yes	yes	Yes	1	16-18		2.0-4.9	0	0	0	0		0	3	2	3	3	3	3	2	4	2	2	2	1	2	2	2	2	4	3	3	3	1	3
Female	152	43	yes	yes	No	0	19-22	6	1.1-1.9	0	0	0	0		1	1	0	0	0	0	1	2	1	0	1	1	0	1	1	0	0	0	1	2	1	1	0	3	3	5	4	3	4	4	1	4	1	3	3
Female	162	42	yes	No	No	0	23-30		NA	0	0	0	0		1
Female	155	40	yes	No	No	1	23-30	12	NA	0	0	0	0		0
Female	160	40	yes	No	No	1	13-15	36	2.0-4.9	0	0	0	0		1	0	1	0	3	0	0	0	2	1	1	0	1	0	0	0	0	2	1	1	2	2	1	2	3	2	3	2	2	1	1	1	1	1	1
Male	172	58	yes	yes	No	0	16-18	84	2.0-4.9	0	0	0	0		0	1	1	0	0	0	0		1	1	1	0	1	1	1	1	1	0	1	0	1	1	1
Female	160	42	yes	yes	No	0	16-18		2.0-4.9	0	0	0	0		1	0	0	0	0	0	0	0	2	0	0	0	0	0	0	0	0	0	0	0	0	0	0	3	3	3	3	3	3		1	3	1	3	1
Male	169	78	yes	yes	Yes	0	13-15		2.0-4.9	0	0	0	0		1	1	1	0	0	0	1	1	3	2	1	1	0	0	0	2	2	2	3	1	3	2	3
Male	170	55	yes	No	No	1	19-22	2	0.1-1.0	0	0	0	0		1	1	1	0	0	0	0	0	1	0	0	0	0	0	0	0	0	0	0	0	0	0	0
Male	173	70	yes	yes	No	0	19-22	1	0.1-1.0	0	0	0	0		1	0	0	0	0	0	0	0	0	0	0	0	0	0	0	0	0	0	0	0	0	0	0
Male	170	65	yes	yes	Yes	1	23-30	6	1.1-1.9	0	0	0	0		1	0	0	1	0	0	0	0	1	0	0	1	0	0	0	2	0	0	1	0	1	1	0
Male	173	52	yes	yes	Yes	0	23-30	12	5.0-9.9	0	0	0	0		0
Male	180	65	yes	yes	Yes	0	NA		NA						0
Male	177	65	yes	No	No	0	31-35	12	0.1-1.0	0	0	0	0		1	0	0	0	0	0	0	0	1	0	0	0	0	0	0	0	0	0	0	0	0	0	0
Male	173	90	yes	No	No	1	31-35	3	1.1-1.9	1	0	0	0		0								1	2	3	2	1	0	1	1	1		1	2	1	2	0
Male	178	60	yes	yes	No	0	23-30	84	0.1-1.0	0	0	0	0		1	1	1	0	1	0	1	1	0	1	1	0	0						1	1	1	1	1
Male	178	65	yes	yes	Yes	1	16-18	36	2.0-4.9	0	0	0	0		1	1	1	1	1	0	0	1	1	1	1	1	1	3	0	0	0	1	2	1	1	1	1
Male	173	65	yes	yes	No	0	16-18	4	0.1-1.0	0	0	0	0		1	0	0	0	0	0	0	1	0	0	0	1	0	0	0	0	0	0	1	0	0	0	0
Male	168	60	No	No	Yes	0	31-35	1	0.1-1.0	0	0	0	0		1	0	0	1	0	1	0	0	1	0	0	1	0	0	0			0	0	0	0	0	0
Male	170	90	yes	yes	Yes	0	23-30		1.1-1.9	0	0	0	0		0	1	1	1	0	0	0	1	2	1	1	1	0	0	0	0	0	0	1	1	1	1	1
Male	170	80	No	No	No	1	23-30	74	2.0-4.9	0	0	0	0		1	3	3	0	0	0	0	1										4	1	0	0	1	0
Male	177	80	yes	yes	Yes	0	16-18	51	2.0-4.9	0	0	0	0		0	1	1	1	0	0	1	1	4	1	1	1	1	1	1	1	1	0	1	0	0	0	0
Male	175	50	yes	yes	Yes	1	16-18	24	2.0-4.9	0	0	0	0		0	0	2	1	2	1	0	1	4	1	1	1	0	1	0	1	0	0	0	0	1	1	1
Male	175	55	yes	yes	Yes	0	16-18	24	0.1-1.0	0	0	0	0		1	0	0	0	0	0	0	0		0	0	0	0	0	0	0	0	0
Male	172	68	yes	yes	Yes	0	16-18		NA	0	0	0	0		0	0	0	0	0	0	0	0	0	0	0	0	0	0	0	0	0	0	0	0	0	0	0
Male	166	55	yes	yes	Yes	1	16-18	12	0.1-1.0	0	0	0	0		1	0	0	0	0	0	0	1	0	0	0	1	0	0	0	0	0	0	0	0	2	0	0
Male	168	56	yes	yes	No	0	19-22	12	0.1-1.0	0	0	0	0		1	0	0	0	0	0	0	0	0	0	0	0	0	0	0	0	0	0	0	0	0	0	0
Male	170	60	yes	yes	Yes	0	13-15		2.0-4.9	0	0	0	0		0	0	1	1	1	0	0	0	0	0	0	0	2	1	0	0	1	4	1	0	1		0
Male	172	70	yes	yes	Yes	1	23-30	12	1.1-1.9	0	0	0	0		1	0	0	0	0	0	0	0	1	0	0	0	0	0	0	0	0	0	1	0	0	0	0
Male	181	78	yes	No	No	0	23-30	96	5.0-9.9	0	0	0	0		0	0	0	1	0	0	0	1	2	1	0	1	0	0	1	0	0	0	2	1	2	2	1
Male	170	58	yes	yes	Yes	1	16-18	12	2.0-4.9	0	0	0	0		1	1	0	0	0	0	1	1	5	1	1	1	1	2	2	3	2	2	1	1	2	2	1
Male	180	60	yes	No	Yes	1	16-18	24	5.0-9.9	0	0	0	0		1	0		0	0	0	0	0	1	0	0	0	0	0	0	0	0	0	1	0	0	0	0
Male	170	63	yes	No	No	0	23-30	36	1.1-1.9	0	0	0	0		0	1	0	0	0	0	0	2	2	1		2	0	1	1	0	0	1	1	1	0	1	0
Male	169	62	yes	yes	No	1	23-30	1	0.1-1.0	0	0	0	0		1	0	0	0	0	0	0	0	0	0	0	1	0	0	0	0	0	0	3	1	1	1	1
Male	174	70	yes	yes	No	0	23-30	36	0.1-1.0	0	0	0	0		1	0	0	0	0	0	0	0	0	0	0	0	0	0	0	0	0	0	0	0	0	0	0
Male	171	52	yes	yes	No	0	16-18	24	1.1-1.9	0	0	0	0		1	1	1	0	0	0	0	0	1	1	1	1	1	0	0	0	0	0	0	0	0	0	0
Male	172	62	yes	yes	No	1	19-22	44	1.1-1.9	0	0	0	0		1	0	0	0	1	0	1	1	2	1	0	1	0	0	0	0	0	0	0	0	1	1	0
Male			yes	No	Yes	0	36-40	24	0.1-1.0	0	0	0	0		1	0	0	0	0	0	0	0		0	0	0	0	0	0	0	0		1	1	1	1	1
Male	178	75	yes	yes	Yes	0	19-22	186	5.0-9.9	0	1	0	0		0	1	1	1	1	1	1	1	1	2	1	1	0	1	1	1	1	0	1	1	1	1	1
Male	170	60	No	No	No	1	16-18	1	0.1-1.0	0	0	0	0		1	0	0	0	0	0	0	0
Male	170	55	yes	yes	No	0	7月12日	24	0.1-1.0	0	0	0	0		0	0	1	0	0	0	0	1	0	0	0	1	0	1	0	0	0	0	1	1	1	0	1
Male	178	56	yes	yes	Yes	1	16-18	3	0.1-1.0	0	0	0	1		0	0	0	0	0	0	0	0	0	0	0	0	0	0	0	0	0	0	0	0	0	0	0
Female	158	50	yes	yes	No	0	19-22	36	2.0-4.9	0	0	0	0		1	0	0	0	0	0	0	0	0	0	0	0	1	0	0	0	1	0	1	0	2	1	2	3	3	3	3	4	3	4	1	2	3	1	5
Female	160	50	yes	yes	Yes	1	16-18	36	0.1-1.0	0	0	0	0		1	0	1	0	0	0	0	0	2	1	0	0	0	0	0	0	0	1	0	0	0	0	0	2	3	0	0	0	0	0	0	0	0	0	0
Female	159	42	No	No	No	0	23-30		NA	0	0	0	0		1	0	0	0	0	0	0	0	0	0	0	0	0	0	0	0	0	0	4	2	1	1	1	4	4	3	3	4	4
Female	152	44	yes	yes	No	0	23-30	36	NA	0	0	0	0		1	0	0	0	0	0	0	0	0	0	0	0	0	0	0	0	0	0	2	0	2	0	0	1	2	2	2	2	2	2	3	2	3	2	3
Female	163	48	yes	yes	No	0	23-30	24	1.1-1.9	0	0	0	0		1	0	1	0	1	0	0	1		1	1	1	0	1	1	0	0	0	1	1	1	1	1	2	3	2	3	3	3	4	1	1	1	2	2
Female	163	51	yes	yes	No	1	19-22	22	2.0-4.9	0	0	0	0		0	1	0	1	0	2	2	1	1	2	0	0	0					0	2	1	1	1	0	2	3	0	2	2	2	2	2	2	2	3	2
Female	160	44	yes	yes	No	1	31-35	13	0.1-1.0	0	0	0	0		1	0	0	0	0	0	1	0	1	0	0	0	1	0	0	0	0	0	2	0	0	0	0	1	1	2	2	2	2	4	1	2	1	2	3
Female	162	40	yes	yes	No	1	23-30		2.0-4.9	0	0	0	0		0	0	3	3	3	0	0	3	0	3	4	4	1	1	2	2	1	2	1	1	1	1	1	1	1	2	3	2	2	3	1	1	1	1	1
Female	150	41	yes	No	Yes	0	23-30		1.1-1.9	0	0	0	0		1	0	1	0	0	0	0	1	3	0	0	1	0	1	0	0	0	0	0	3	4	4	3	4	4	4	4	4	4	4	4	4	3	5	1
Male	178	64	yes	yes	Yes	0	NA	9999	NA	99	99	99	99	99	NA	99	9999								1	0	0	1	0	0	0	2	2	0
Male	171	86	yes	yes	No	0	13-15	1	1.1-1.9	0	1	0	0	0	0	1	3	0	0	0	0	0	0	0	0	0	0	0	0	0	0	0	0	0	0	0	0	0	0
[truncated: 15 more columns]
